# Supplementary material for: Ribosome stalling is a signal for metabolic regulation by the ribotoxic stress response
Source: Cell Metab. 2022 Dec 6;34(12):2036–2046.e8. doi: 10.1016/j.cmet.2022.10.011 (PMC9763090; doi:10.1016/j.cmet.2022.10.011)
Supplement: Data S1. Source data — 1: A PDF file containing uncropped hi-resolution scans of all the western blots presented in the paper, including those in the supplemental figures. 2: an Excel file containing the values that were used to create all graphs in the paper. [file mmc2.zip]

Archive with 8 entries (7 files):
- Data S1/
- __MACOSX/._Data S1
- Data S1/.DS_Store
- __MACOSX/Data S1/._.DS_Store
- Data S1/WB files.pdf
- __MACOSX/Data S1/._WB files.pdf
- Data S1/RAW data .xlsx
- __MACOSX/Data S1/._RAW data .xlsx
