# Supplementary material for: Ribosome stalling is a signal for metabolic regulation by the ribotoxic stress response
Source: Cell Metab. 2022 Dec 6;34(12):2036–2046.e8. doi: 10.1016/j.cmet.2022.10.011 (PMC9763090; doi:10.1016/j.cmet.2022.10.011)
Supplement: Data S1. Source data — 1: A PDF file containing uncropped hi-resolution scans of all the western blots presented in the paper, including those in the supplemental figures. 2: an Excel file containing the values that were used to create all graphs in the paper. [file mmc2.zip › Data S1/RAW data .xlsx]

## Sheet: Fig. 1
Figure 1f
	siCTRL			siASCC3
Time	Full	-AA	-AA+GCN2i	Full	-AA	-AA+GCN2i				Figure 1g
0	103.112	103.112	103.112	103.112	103.112	103.112				Time	DMEM	EBSS	EBSS+GCN2i
0.002	103.112	103.112	103.112	103.112	103.112	103.112				0	103.112	103.112	103.112
0.003	103.112	103.112	103.112	103.112	103.112	103.112				0.002	103.112	103.112	103.112
0.005	103.112	103.112	103.112	103.112	103.112	103.112				0.003	103.112	103.112	103.112
0.007	103.112	103.112	103.112	103.112	103.112	103.112				0.005	103.112	103.112	103.112
0.008	103.112	103.112	103.112	103.112	103.112	103.112				0.007	103.112	103.112	103.112
0.01	103.112	103.112	103.112	103.112	103.112	103.112				0.008	103.112	103.112	103.112
0.012	103.112	103.112	103.112	103.112	103.112	103.112				0.01	103.112	103.112	103.112
0.013	103.112	103.112	103.112	103.112	103.112	103.112				0.012	103.112	103.112	103.112
0.015	103.112	103.112	103.112	103.112	103.112	103.112				0.013	103.112	103.112	103.112
0.017	103.112	103.112	103.112	103.112	103.112	103.112				0.015	103.112	103.112	103.112
0.018	103.112	103.112	103.112	103.112	103.112	103.112				0.017	103.112	103.112	103.112
0.02	103.112	103.112	103.112	103.112	103.112	103.112				0.018	103.112	103.112	103.112
0.022	103.112	103.112	103.112	103.112	103.112	103.112				0.02	103.112	103.112	103.112
0.023	103.112	103.112	103.112	103.112	103.112	103.112				0.022	103.112	103.112	103.112
0.025	103.112	103.112	103.112	103.112	103.112	103.112				0.023	103.112	103.112	103.112
0.027	103.112	103.112	103.112	103.112	103.112	103.112				0.025	103.112	103.112	103.112
0.028	103.112	103.112	103.112	103.112	103.112	103.112				0.027	103.112	103.112	103.112
0.03	103.112	103.112	103.112	103.112	103.112	103.112				0.028	103.112	103.112	103.112
0.032	103.112	103.112	103.112	103.112	103.112	103.112				0.03	103.112	103.112	103.112
0.033	103.112	103.112	103.112	103.112	103.112	103.112				0.032	103.112	103.112	103.112
0.035	103.112	103.112	103.112	103.112	103.112	103.112				0.033	103.112	103.112	103.112
0.037	103.112	103.112	103.112	103.112	103.112	103.112				0.035	103.112	103.112	103.112
0.038	103.112	103.112	103.112	103.112	103.112	103.112				0.037	103.112	103.112	103.112
0.04	103.112	103.112	103.112	103.112	103.112	103.112				0.038	103.112	103.112	103.112
0.042	103.112	103.112	103.112	103.112	103.112	103.112				0.04	103.112	103.112	103.112
0.043	103.112	103.112	103.112	103.112	103.112	103.112				0.042	103.112	103.112	103.112
0.045	103.112	103.112	103.112	103.112	103.112	103.112				0.043	103.112	103.112	103.112
0.047	103.112	103.112	103.112	103.112	103.112	103.112				0.045	103.112	103.112	103.112
0.048	103.112	103.112	103.112	103.112	103.112	103.112				0.047	103.112	103.112	103.112
0.05	103.112	103.112	103.112	103.112	103.112	103.112				0.048	103.112	103.112	103.112
0.052	103.112	103.112	103.112	103.112	103.112	103.112				0.05	103.112	103.112	103.112
0.053	103.112	103.112	103.112	103.112	103.112	103.112				0.052	103.112	103.112	103.112
0.055	103.112	103.112	103.112	103.112	103.112	103.112				0.053	103.112	103.112	103.112
0.057	103.112	103.112	103.112	103.112	103.112	103.112				0.055	103.112	103.112	103.112
0.058	103.112	103.112	103.112	103.112	103.112	103.112				0.057	103.112	103.112	103.112
0.06	103.112	103.112	103.112	103.112	103.112	103.112				0.058	103.112	103.112	103.112
0.062	103.112	103.112	103.112	103.112	103.112	103.112				0.06	103.112	103.112	103.112
0.063	103.112	103.112	103.112	103.112	103.112	103.112				0.062	103.112	103.112	103.112
0.065	103.112	103.112	103.112	103.112	103.112	103.112				0.063	103.112	103.112	103.112
0.067	103.112	103.112	103.112	103.112	103.112	103.112				0.065	103.112	103.112	103.112
0.068	103.112	103.112	103.112	103.112	103.112	103.112				0.067	103.112	103.112	103.112
0.07	103.112	103.112	103.112	103.112	103.112	103.112				0.068	103.112	103.112	103.112
0.072	103.112	103.112	103.112	103.112	103.112	103.112				0.07	103.112	103.112	103.112
0.073	103.112	103.112	103.112	103.112	103.112	103.112				0.072	103.112	103.112	103.112
0.075	103.112	103.112	103.112	103.112	103.112	103.112				0.073	103.112	103.112	103.112
0.077	103.112	103.112	103.112	103.112	103.112	103.112				0.075	103.112	103.112	103.112
0.078	103.112	103.112	103.112	103.112	103.112	103.112				0.077	103.112	103.112	103.112
0.08	103.112	103.112	103.112	103.112	103.112	103.112				0.078	103.112	103.112	103.112
0.082	103.112	103.112	103.112	103.112	103.112	103.112				0.08	103.112	103.112	103.112
0.083	103.112	103.112	103.112	103.112	103.112	103.112				0.082	103.112	103.112	103.112
0.085	103.112	103.112	103.112	103.112	103.112	103.112				0.083	103.112	103.112	103.112
0.087	103.112	103.112	103.112	103.112	103.112	103.112				0.085	103.112	103.112	103.112
0.088	103.112	103.112	103.112	103.112	103.112	103.112				0.087	103.112	103.112	103.112
0.09	103.112	103.112	103.112	103.112	103.112	103.112				0.088	103.112	103.112	103.112
0.092	103.112	103.112	103.112	103.112	103.112	103.112				0.09	103.112	103.112	103.112
0.093	103.112	103.112	103.112	103.112	103.112	103.112				0.092	103.112	103.112	103.112
0.095	103.112	103.112	103.112	103.112	103.112	103.112				0.093	103.112	103.112	103.112
0.097	103.112	103.112	103.112	103.112	103.112	103.112				0.095	103.112	103.112	103.112
0.098	103.112	103.112	103.112	103.112	103.112	103.112				0.097	103.112	103.112	103.112
0.1	103.112	103.112	103.112	103.112	103.112	103.112				0.098	103.112	103.112	103.112
0.102	103.112	103.112	103.112	103.112	103.112	103.112				0.1	103.112	103.112	103.112
0.103	103.112	103.112	103.112	103.112	103.112	103.112				0.102	103.112	103.112	103.112
0.105	103.112	103.112	103.112	103.112	103.112	103.112				0.103	103.112	103.112	103.112
0.107	103.112	103.112	103.112	103.112	103.112	103.112				0.105	103.112	103.112	103.112
0.108	103.112	103.112	103.112	103.112	103.112	103.112				0.107	103.112	103.112	103.112
0.11	103.112	103.112	103.112	103.112	103.112	103.112				0.108	103.112	103.112	103.112
0.112	103.112	103.112	103.112	103.112	103.112	103.112				0.11	103.112	103.112	103.112
0.113	103.112	103.112	103.112	103.112	103.112	103.112				0.112	103.112	103.112	103.112
0.115	103.112	103.112	103.112	103.112	103.112	103.112				0.113	103.112	103.112	103.112
0.117	103.112	103.112	103.112	103.112	103.112	103.112				0.115	103.112	103.112	103.112
0.118	103.112	103.112	103.112	103.112	103.112	103.112				0.117	103.112	103.112	103.112
0.12	103.112	103.112	103.112	103.112	103.112	103.112				0.118	103.112	103.112	103.112
0.122	103.112	103.112	103.112	103.112	103.112	103.112				0.12	103.112	103.112	103.112
0.123	103.112	103.112	103.112	103.112	103.112	103.112				0.122	103.112	103.112	103.112
0.125	103.112	103.112	103.112	103.112	103.112	103.112				0.123	103.112	103.112	103.112
0.127	103.112	103.112	103.112	103.112	103.112	103.112				0.125	103.112	103.112	103.112
0.128	103.112	103.112	103.112	103.112	103.112	103.112				0.127	103.112	103.112	103.112
0.13	103.112	103.112	103.112	103.112	103.112	103.112				0.128	103.112	103.112	103.112
0.132	103.112	103.112	103.112	103.112	103.112	103.112				0.13	103.112	103.112	103.112
0.133	103.112	103.112	103.112	103.112	103.112	103.112				0.132	103.112	103.112	103.112
0.135	103.112	103.112	103.112	103.112	103.112	103.112				0.133	103.112	103.112	103.112
0.137	103.112	103.112	103.112	103.112	103.112	103.112				0.135	103.112	103.112	103.112
0.138	103.112	103.112	103.112	103.112	103.112	103.112				0.137	103.112	103.112	103.112
0.14	103.112	103.112	103.112	103.112	103.112	103.112				0.138	103.112	103.112	103.112
0.142	103.112	103.112	103.112	103.112	103.112	103.112				0.14	103.112	103.112	103.112
0.143	103.112	103.112	103.112	103.112	103.112	103.112				0.142	103.112	103.112	103.112
0.145	103.112	103.112	103.112	103.112	103.112	103.112				0.143	103.112	103.112	103.112
0.147	103.112	103.112	103.112	103.112	103.112	103.112				0.145	103.112	103.112	103.112
0.148	103.112	103.112	103.112	103.112	103.112	103.112				0.147	103.112	103.112	103.112
0.15	103.112	103.112	103.112	103.112	103.112	103.112				0.148	103.112	103.112	103.112
0.152	103.112	103.112	103.112	103.112	103.112	103.112				0.15	103.112	103.112	103.112
0.153	103.112	103.112	103.112	103.112	103.112	103.112				0.152	103.112	103.112	103.112
0.155	103.112	103.112	103.112	103.112	103.112	103.112				0.153	103.112	103.112	103.112
0.157	103.112	103.112	103.112	103.112	103.112	103.112				0.155	103.112	103.112	103.112
0.158	103.112	103.112	103.112	103.112	103.112	103.112				0.157	103.112	103.112	103.112
0.16	103.112	103.112	103.112	103.112	103.112	103.112				0.158	103.112	103.112	103.112
0.162	103.112	103.112	103.112	103.112	103.112	103.112				0.16	103.112	103.112	103.112
0.163	103.112	103.112	103.112	103.112	103.112	103.112				0.162	103.112	103.112	103.112
0.165	103.112	103.112	103.112	103.112	103.112	103.112				0.163	103.112	103.112	103.112
0.167	103.112	103.112	103.112	103.112	103.112	103.112				0.165	103.112	103.112	103.112
0.168	103.112	103.112	103.112	103.112	103.112	103.112				0.167	103.112	103.112	103.112
0.17	103.112	103.112	103.112	103.112	103.112	103.112				0.168	103.112	103.112	103.112
0.172	103.112	103.112	103.112	103.112	103.112	103.112				0.17	103.112	103.112	103.112
0.173	103.112	103.112	103.112	103.112	103.112	103.112				0.172	103.112	103.112	103.112
0.175	103.112	103.112	103.112	103.112	103.112	103.112				0.173	103.112	103.112	103.112
0.177	103.112	103.112	103.112	103.112	103.112	103.112				0.175	103.112	103.112	103.112
0.178	103.112	103.112	103.112	103.112	103.112	103.112				0.177	103.112	103.112	103.112
0.18	103.112	103.112	103.112	103.112	103.112	103.112				0.178	103.112	103.112	103.112
0.182	103.112	103.112	103.112	103.112	103.112	103.112				0.18	103.112	103.112	103.112
0.183	103.112	103.112	103.112	103.112	103.112	103.112				0.182	103.112	103.112	103.112
0.185	103.112	103.112	103.112	103.112	103.112	103.112				0.183	103.112	103.112	103.112
0.187	103.112	103.112	103.112	103.112	103.112	103.112				0.185	103.112	103.112	103.112
0.188	103.112	103.112	103.112	103.112	103.112	103.112				0.187	103.112	103.112	103.112
0.19	103.112	103.112	103.112	103.112	103.112	103.112				0.188	103.112	103.112	103.112
0.192	103.112	103.112	103.112	103.112	103.112	103.112				0.19	103.112	103.112	103.112
0.193	103.112	103.112	103.112	103.112	103.112	103.112				0.192	103.112	103.112	103.112
0.195	103.112	103.112	103.112	103.112	103.112	103.112				0.193	103.112	103.112	103.112
0.197	103.112	103.112	103.112	103.112	103.112	103.112				0.195	103.112	103.112	103.112
0.198	103.112	103.112	103.112	103.112	103.112	103.112				0.197	103.112	103.112	103.112
0.2	103.112	103.112	103.112	103.112	103.112	103.112				0.198	103.112	103.112	103.112
0.202	103.112	103.112	103.112	103.112	103.112	103.112				0.2	103.112	103.112	103.112
0.203	103.112	103.112	103.112	103.112	103.112	103.112				0.202	103.112	103.112	103.112
0.205	103.112	103.112	103.112	103.112	103.112	103.112				0.203	103.112	103.112	103.112
0.207	103.112	103.112	103.112	103.112	103.112	103.112				0.205	103.112	103.112	103.112
0.208	103.112	103.112	103.112	103.112	103.112	103.112				0.207	103.112	103.112	103.112
0.21	103.112	103.112	103.112	103.112	103.112	103.112				0.208	103.112	103.112	103.112
0.212	103.112	103.112	103.112	103.112	103.112	103.112				0.21	103.112	103.112	103.112
0.213	103.112	103.112	103.112	103.112	103.112	103.112				0.212	103.112	103.112	103.112
0.215	103.112	103.112	103.112	103.112	103.112	103.112				0.213	103.112	103.112	103.112
0.217	103.112	103.112	103.112	103.112	103.112	103.112				0.215	103.112	103.112	103.112
0.218	103.112	103.112	103.112	103.112	103.112	103.112				0.217	103.112	103.112	103.112
0.22	103.112	103.112	103.112	103.112	103.112	103.112				0.218	103.112	103.112	103.112
0.222	103.112	103.112	103.112	103.112	103.112	103.112				0.22	103.112	103.112	103.112
0.223	103.112	103.112	103.112	103.112	103.112	103.112				0.222	103.112	103.112	103.112
0.225	103.112	103.112	103.112	103.112	103.112	103.112				0.223	103.112	103.112	103.112
0.227	103.112	103.112	103.112	103.112	103.112	103.112				0.225	103.112	103.112	103.112
0.228	103.112	103.112	103.112	103.112	103.112	103.112				0.227	103.112	103.112	103.112
0.23	103.112	103.112	103.112	103.112	103.112	103.112				0.228	103.112	103.112	103.112
0.232	103.112	103.112	103.112	103.112	103.112	103.112				0.23	103.112	103.112	103.112
0.233	103.112	103.112	103.112	103.112	103.112	103.112				0.232	103.112	103.112	103.112
0.235	103.112	103.112	103.112	103.112	103.112	103.112				0.233	103.112	103.112	103.112
0.237	103.112	103.112	103.112	103.112	103.112	103.112				0.235	103.112	103.112	103.112
0.238	103.112	103.112	103.112	103.112	103.112	103.112				0.237	103.112	103.112	103.112
0.24	103.112	103.112	103.112	103.112	103.112	103.112				0.238	103.112	103.112	103.112
0.242	103.112	103.112	103.112	103.112	103.112	103.112				0.24	103.112	103.112	103.112
0.243	103.112	103.112	103.112	103.112	103.112	103.112				0.242	103.112	103.112	103.112
0.245	103.112	103.112	103.112	103.112	103.112	103.112				0.243	103.112	103.112	103.112
0.247	103.112	103.112	103.112	103.112	103.112	103.112				0.245	103.112	103.112	103.112
0.248	103.112	103.112	103.112	103.112	103.112	103.112				0.247	103.112	103.112	103.112
0.25	103.112	103.112	103.112	103.112	103.112	103.112				0.248	103.112	103.112	103.112
0.252	103.112	103.112	103.112	103.112	103.112	103.112				0.25	103.112	103.112	103.112
0.253	103.112	103.112	103.112	103.112	103.112	103.112				0.252	103.112	103.112	103.112
0.255	103.112	103.112	103.112	103.112	103.112	103.112				0.253	103.112	103.112	103.112
0.257	103.112	103.112	103.112	103.112	103.112	103.112				0.255	103.112	103.112	103.112
0.258	103.112	103.112	103.112	103.112	103.112	103.112				0.257	103.112	103.112	103.112
0.26	103.112	103.112	103.112	103.112	103.112	103.112				0.258	103.112	103.112	103.112
0.262	103.112	103.112	103.112	103.112	103.112	103.112				0.26	103.112	103.112	103.112
0.263	103.112	103.112	103.112	103.112	103.112	103.112				0.262	103.112	103.112	103.112
0.265	103.112	103.112	103.112	103.112	103.112	103.112				0.263	103.112	103.112	103.112
0.267	103.112	103.112	103.112	103.112	103.112	103.112				0.265	103.112	103.112	103.112
0.268	103.112	103.112	103.112	103.112	103.112	103.112				0.267	103.112	103.112	103.112
0.27	103.112	103.112	103.112	103.112	103.112	103.112				0.268	103.112	103.112	103.112
0.272	103.112	103.112	103.112	103.112	103.112	103.112				0.27	103.112	103.112	103.112
0.273	103.112	103.112	103.112	103.112	103.112	103.112				0.272	103.112	103.112	103.112
0.275	103.112	103.112	103.112	103.112	103.112	103.112				0.273	103.112	103.112	103.112
0.277	103.112	103.112	103.112	103.112	103.112	103.112				0.275	103.112	103.112	103.112
0.278	103.112	103.112	103.112	103.112	103.112	103.112				0.277	103.112	103.112	103.112
0.28	103.112	103.112	103.112	103.112	103.112	103.112				0.278	103.112	103.112	103.112
0.282	103.112	103.112	103.112	103.112	103.112	103.112				0.28	103.112	103.112	103.112
0.283	103.112	103.112	103.112	103.112	103.112	103.112				0.282	103.112	103.112	103.112
0.285	103.112	103.112	103.112	103.112	103.112	103.112				0.283	103.112	103.112	103.112
0.287	103.112	103.112	103.112	103.112	103.112	103.112				0.285	103.112	103.112	103.112
0.288	103.112	103.112	103.112	103.112	103.112	103.112				0.287	103.112	103.112	103.112
0.29	103.112	103.112	103.112	103.112	103.112	103.112				0.288	103.112	103.112	103.112
0.292	103.112	103.112	103.112	103.112	103.112	103.112				0.29	103.112	103.112	103.112
0.293	103.112	103.112	103.112	103.112	103.112	103.112				0.292	103.112	103.112	103.112
0.295	103.112	103.112	103.112	103.112	103.112	103.112				0.293	103.112	103.112	103.112
0.297	103.112	103.112	103.112	103.112	103.112	103.112				0.295	103.112	103.112	103.112
0.298	103.112	103.112	103.112	103.112	103.112	103.112				0.297	103.112	103.112	103.112
0.3	103.112	103.112	103.112	103.112	103.112	103.112				0.298	103.112	103.112	103.112
0.302	103.112	103.112	103.112	103.112	103.112	103.112				0.3	103.112	103.112	103.112
0.303	103.112	103.112	103.112	103.112	103.112	103.112				0.302	103.112	103.112	103.112
0.305	103.112	103.112	103.112	103.112	103.112	103.112				0.303	103.112	103.112	103.112
0.307	103.112	103.112	103.112	103.112	103.112	103.112				0.305	103.112	103.112	103.112
0.308	103.112	103.112	103.112	103.112	103.112	103.112				0.307	103.112	103.112	103.112
0.31	103.112	103.112	103.112	103.112	103.112	103.112				0.308	103.112	103.112	103.112
0.312	103.112	103.112	103.112	103.112	103.112	103.112				0.31	103.112	103.112	103.112
0.313	103.112	103.112	103.112	103.112	103.112	103.112				0.312	103.112	103.112	103.112
0.315	103.112	103.112	103.112	103.112	103.112	103.112				0.313	103.112	103.112	103.112
0.317	103.112	103.112	103.112	103.112	103.112	103.112				0.315	103.112	103.112	103.112
0.318	103.112	103.112	103.112	103.112	103.112	103.112				0.317	103.112	103.112	103.112
0.32	103.112	103.112	103.112	103.112	103.112	103.112				0.318	103.112	103.112	103.112
0.322	103.112	103.112	103.112	103.112	103.112	103.112				0.32	103.112	103.112	103.112
0.323	103.112	103.112	103.112	103.112	103.112	103.112				0.322	103.112	103.112	103.112
0.325	103.112	103.112	103.112	103.112	103.112	103.112				0.323	103.112	103.112	103.112
0.327	103.112	103.112	103.112	103.112	103.112	103.112				0.325	103.112	103.112	103.112
0.328	103.112	103.112	103.112	103.112	103.112	103.112				0.327	103.112	103.112	103.112
0.33	103.112	103.112	103.112	103.112	103.112	103.112				0.328	103.112	103.112	103.112
0.332	103.112	103.112	103.112	103.112	103.112	103.112				0.33	103.112	103.112	103.112
0.333	103.112	103.112	103.112	103.112	103.112	103.112				0.332	103.112	103.112	103.112
0.335	103.112	103.112	103.112	103.112	103.112	103.112				0.333	103.112	103.112	103.112
0.337	103.112	103.112	103.112	103.112	103.112	103.112				0.335	103.112	103.112	103.112
0.338	103.112	103.112	103.112	103.112	103.112	103.112				0.337	103.112	103.112	103.112
0.34	103.112	103.112	103.112	103.112	103.112	103.112				0.338	103.112	103.112	103.112
0.342	103.112	103.112	103.112	103.112	103.112	103.112				0.34	103.112	103.112	103.112
0.343	103.112	103.112	103.112	103.112	103.112	103.112				0.342	103.112	103.112	103.112
0.345	103.112	103.112	103.112	103.112	103.112	103.112				0.343	103.112	103.112	103.112
0.347	103.112	103.112	103.112	103.112	103.112	103.112				0.345	103.112	103.112	103.112
0.348	103.112	103.112	103.112	103.112	103.112	103.112				0.347	103.112	103.112	103.112
0.35	103.112	103.112	103.112	103.112	103.112	103.112				0.348	103.112	103.112	103.112
0.352	103.112	103.112	103.112	103.112	103.112	103.112				0.35	103.112	103.112	103.112
0.353	103.112	103.112	103.112	103.112	103.112	103.112				0.352	103.112	103.112	103.112
0.355	103.112	103.112	103.112	103.112	103.112	103.112				0.353	103.112	103.112	103.112
0.357	103.112	103.112	103.112	103.112	103.112	103.112				0.355	103.112	103.112	103.112
0.358	103.112	103.112	103.112	103.112	103.112	103.112				0.357	103.112	103.112	103.112
0.36	103.112	103.112	103.112	103.112	103.112	103.112				0.358	103.112	103.112	103.112
0.362	103.112	103.112	103.112	103.112	103.112	103.112				0.36	103.112	103.112	103.112
0.363	103.112	103.112	103.112	103.112	103.112	103.112				0.362	103.112	103.112	103.112
0.365	103.112	103.112	103.112	103.112	103.112	103.112				0.363	103.112	103.112	103.112
0.367	103.112	103.112	103.112	103.112	103.112	103.112				0.365	103.112	103.112	103.112
0.368	103.112	103.112	103.112	103.112	103.112	103.112				0.367	103.112	103.112	103.112
0.37	103.112	103.112	103.112	103.112	103.112	103.112				0.368	103.112	103.112	103.112
0.372	103.112	103.112	103.112	103.112	103.112	103.112				0.37	103.112	103.112	103.112
0.373	103.112	103.112	103.112	103.112	103.112	103.112				0.372	103.112	103.112	103.112
0.375	103.112	103.112	103.112	103.112	103.112	103.112				0.373	103.112	103.112	103.112
0.377	103.112	103.112	103.112	103.112	103.112	103.112				0.375	103.112	103.112	103.112
0.378	103.112	103.112	103.112	103.112	103.112	103.112				0.377	103.112	103.112	103.112
0.38	103.112	103.112	103.112	103.112	103.112	103.112				0.378	103.112	103.112	103.112
0.382	103.112	103.112	103.112	103.112	103.112	103.112				0.38	103.112	103.112	103.112
0.383	103.112	103.112	103.112	103.112	103.112	103.112				0.382	103.112	103.112	103.112
0.385	103.112	103.112	103.112	103.112	103.112	103.112				0.383	103.112	103.112	103.112
0.387	103.112	103.112	103.112	103.112	103.112	103.112				0.385	103.112	103.112	103.112
0.388	103.112	103.112	103.112	103.112	103.112	103.112				0.387	103.112	103.112	103.112
0.39	103.112	103.112	103.112	103.112	103.112	103.112				0.388	103.112	103.112	103.112
0.392	103.112	103.112	103.112	103.112	103.112	103.112				0.39	103.112	103.112	103.112
0.393	103.112	103.112	103.112	103.112	103.112	103.112				0.392	103.112	103.112	103.112
0.395	103.112	103.112	103.112	103.112	103.112	103.112				0.393	103.112	103.112	103.112
0.397	103.112	103.112	103.112	103.112	103.112	103.112				0.395	103.112	103.112	103.112
0.398	103.112	103.112	103.112	103.112	103.112	103.112				0.397	103.112	103.112	103.112
0.4	103.112	103.112	103.112	103.112	103.112	103.112				0.398	103.112	103.112	103.112
0.402	103.112	103.112	103.112	103.112	103.112	103.112				0.4	103.112	103.112	103.112
0.403	103.112	103.112	103.112	103.112	103.112	103.112				0.402	103.112	103.112	103.112
0.405	103.112	103.112	103.112	103.112	103.112	103.112				0.403	103.112	103.112	103.112
0.407	103.112	103.112	103.112	103.112	103.112	103.112				0.405	103.112	103.112	103.112
0.408	103.112	103.112	103.112	103.112	103.112	103.112				0.407	103.112	103.112	103.112
0.41	103.112	103.112	103.112	103.112	103.112	103.112				0.408	103.112	103.112	103.112
0.412	103.112	103.112	103.112	103.112	103.112	103.112				0.41	103.112	103.112	103.112
0.413	103.112	103.112	103.112	103.112	103.112	103.112				0.412	103.112	103.112	103.112
0.415	103.112	103.112	103.112	103.112	103.112	103.112				0.413	103.112	103.112	103.112
0.417	103.112	103.112	103.112	103.112	103.112	103.112				0.415	103.112	103.112	103.112
0.418	103.112	103.112	103.112	103.112	103.112	103.112				0.417	103.112	103.112	103.112
0.42	103.112	103.112	103.112	103.112	103.112	103.112				0.418	103.112	103.112	103.112
0.422	103.112	103.112	103.112	103.112	103.112	103.112				0.42	103.112	103.112	103.112
0.423	103.112	103.112	103.112	103.112	103.112	103.112				0.422	103.112	103.112	103.112
0.425	103.112	103.112	103.112	103.112	103.112	103.112				0.423	103.112	103.112	103.112
0.427	103.112	103.112	103.112	103.112	103.112	103.112				0.425	103.112	103.112	103.112
0.428	103.112	103.112	103.112	103.112	103.112	103.112				0.427	103.112	103.112	103.112
0.43	103.112	103.112	103.112	103.112	103.112	103.112				0.428	103.112	103.112	103.112
0.432	103.112	103.112	103.112	103.112	103.112	103.112				0.43	103.112	103.112	103.112
0.433	103.112	103.112	103.112	103.112	103.112	103.112				0.432	103.112	103.112	103.112
0.435	103.112	103.112	103.112	103.112	103.112	103.112				0.433	103.112	103.112	103.112
0.437	103.112	103.112	103.112	103.112	103.112	103.112				0.435	103.112	103.112	103.112
0.438	103.112	103.112	103.112	103.112	103.112	103.112				0.437	103.112	103.112	103.112
0.44	103.112	103.112	103.112	103.112	103.112	103.112				0.438	103.112	103.112	103.112
0.442	103.112	103.112	103.112	103.112	103.112	103.112				0.44	103.112	103.112	103.112
0.443	103.112	103.112	103.112	103.112	103.112	103.112				0.442	103.112	103.112	103.112
0.445	103.112	103.112	103.112	103.112	103.112	103.112				0.443	103.112	103.112	103.112
0.447	103.112	103.112	103.112	103.112	103.112	103.112				0.445	103.112	103.112	103.112
0.448	103.112	103.112	103.112	103.112	103.112	103.112				0.447	103.112	103.112	103.112
0.45	103.112	103.112	103.112	103.112	103.112	103.112				0.448	103.112	103.112	103.112
0.452	103.112	103.112	103.112	103.112	103.112	103.112				0.45	103.112	103.112	103.112
0.453	103.112	103.112	103.112	103.112	103.112	103.112				0.452	103.112	103.112	103.112
0.455	103.112	103.112	103.112	103.112	103.112	103.112				0.453	103.112	103.112	103.112
0.457	103.112	103.112	103.112	103.112	103.112	103.112				0.455	103.112	103.112	103.112
0.458	103.112	103.112	103.112	103.112	103.112	103.112				0.457	103.112	103.112	103.112
0.46	103.112	103.112	103.112	103.112	103.112	103.112				0.458	103.112	103.112	103.112
0.462	103.112	103.112	103.112	103.112	103.112	103.112				0.46	103.112	103.112	103.112
0.463	103.112	103.112	103.112	103.112	103.112	103.112				0.462	103.112	103.112	103.112
0.465	103.112	103.112	103.112	103.112	103.112	103.112				0.463	103.112	103.112	103.112
0.467	103.112	103.112	103.112	103.112	103.112	103.112				0.465	103.112	103.112	103.112
0.468	103.112	103.112	103.112	103.112	103.112	103.112				0.467	103.112	103.112	103.112
0.47	103.112	103.112	103.112	103.112	103.112	103.112				0.468	103.112	103.112	103.112
0.472	103.112	103.112	103.112	103.112	103.112	103.112				0.47	103.112	103.112	103.112
0.473	103.112	103.112	103.112	103.112	103.112	103.112				0.472	103.112	103.112	103.112
0.475	103.112	103.112	103.112	103.112	103.112	103.112				0.473	103.112	103.112	103.112
0.477	103.112	103.112	103.112	103.112	103.112	103.112				0.475	103.112	103.112	103.112
0.478	103.112	103.112	103.112	103.112	103.112	103.112				0.477	103.112	103.112	103.112
0.48	103.112	103.112	103.112	103.112	103.112	103.112				0.478	103.112	103.112	103.112
0.482	103.112	103.112	103.112	103.112	103.112	103.112				0.48	103.112	103.112	103.112
0.483	103.112	103.112	103.112	103.112	103.112	103.112				0.482	103.112	103.112	103.112
0.485	103.112	103.112	103.112	103.112	103.112	103.112				0.483	103.112	103.112	103.112
0.487	103.112	103.112	103.112	103.112	103.112	103.112				0.485	103.112	103.112	103.112
0.488	103.112	103.112	103.112	103.112	103.112	103.112				0.487	103.112	103.112	103.112
0.49	103.112	103.112	103.112	103.112	103.112	103.112				0.488	103.112	103.112	103.112
0.492	103.112	103.112	103.112	103.112	103.112	103.112				0.49	103.112	103.112	103.112
0.493	103.112	103.112	103.112	103.112	103.112	103.112				0.492	103.112	103.112	103.112
0.495	103.112	103.112	103.112	103.112	103.112	103.112				0.493	103.112	103.112	103.112
0.497	103.112	103.112	103.112	103.112	103.112	103.112				0.495	103.112	103.112	103.112
0.498	103.112	103.112	103.112	103.112	103.112	103.112				0.497	103.112	103.112	103.112
0.5	103.112	103.112	103.112	103.112	103.112	103.112				0.498	103.112	103.112	103.112
0.502	103.112	103.112	103.112	103.112	103.112	103.112				0.5	103.112	103.112	103.112
0.503	103.112	103.112	103.112	103.112	103.112	103.112				0.502	103.112	103.112	103.112
0.505	103.112	103.112	103.112	103.112	103.112	103.112				0.503	103.112	103.112	103.112
0.507	103.112	103.112	103.112	103.112	103.112	103.112				0.505	103.112	103.112	103.112
0.508	103.112	103.112	103.112	103.112	103.112	103.112				0.507	103.112	103.112	103.112
0.51	103.112	103.112	103.112	103.112	103.112	103.112				0.508	103.112	103.112	103.112
0.512	103.112	103.112	103.112	103.112	103.112	103.112				0.51	103.112	103.112	103.112
0.513	103.112	103.112	103.112	103.112	103.112	103.112				0.512	103.112	103.112	103.112
0.515	103.112	103.112	103.112	103.112	103.112	103.112				0.513	103.112	103.112	103.112
0.517	103.112	103.112	103.112	103.112	103.112	103.112				0.515	103.112	103.112	103.112
0.518	103.112	103.112	103.112	103.112	103.112	103.112				0.517	103.112	103.112	103.112
0.52	103.112	103.112	103.112	103.112	103.112	103.112				0.518	103.112	103.112	103.112
0.522	103.112	103.112	103.112	103.112	103.112	103.112				0.52	103.112	103.112	103.112
0.523	103.112	103.112	103.112	103.112	103.112	103.112				0.522	103.112	103.112	103.112
0.525	103.112	103.112	103.112	103.112	103.112	103.112				0.523	103.112	103.112	103.112
0.527	103.112	103.112	103.112	103.112	103.112	103.112				0.525	103.112	103.112	103.112
0.528	103.112	103.112	103.112	103.112	103.112	103.112				0.527	103.112	103.112	103.112
0.53	103.112	103.112	103.112	103.112	103.112	103.112				0.528	103.112	103.112	103.112
0.532	103.112	103.112	103.112	103.112	103.112	103.112				0.53	103.112	103.112	103.112
0.533	103.112	103.112	103.112	103.112	103.112	103.112				0.532	103.112	103.112	103.112
0.535	103.112	103.112	103.112	103.112	103.112	103.112				0.533	103.112	103.112	103.112
0.537	103.112	103.112	103.112	103.112	103.112	103.112				0.535	103.112	103.112	103.112
0.538	103.112	103.112	103.112	103.112	103.112	103.112				0.537	103.112	103.112	103.112
0.54	103.112	103.112	103.112	103.112	103.112	103.112				0.538	103.112	103.112	103.112
0.542	103.112	103.112	103.112	103.112	103.112	103.112				0.54	103.112	103.112	103.112
0.543	103.112	103.112	103.112	103.112	103.112	103.112				0.542	103.112	103.112	103.112
0.545	103.112	103.112	103.112	103.112	103.112	103.112				0.543	103.112	103.112	103.112
0.547	103.112	103.112	103.112	103.112	103.112	103.112				0.545	103.112	103.112	103.112
0.548	103.112	103.112	103.112	103.112	103.112	103.112				0.547	103.112	103.112	103.112
0.55	103.112	103.112	103.112	103.112	103.112	103.112				0.548	103.112	103.112	103.112
0.552	103.112	103.112	103.112	103.112	103.112	103.112				0.55	103.112	103.112	103.112
0.553	103.112	103.112	103.112	103.112	103.112	103.112				0.552	103.112	103.112	103.112
0.555	103.112	103.112	103.112	103.112	103.112	103.112				0.553	103.112	103.112	103.112
0.557	103.112	103.112	103.112	103.112	103.112	103.112				0.555	103.112	103.112	103.112
0.558	103.112	103.112	103.112	103.112	103.112	103.112				0.557	103.112	103.112	103.112
0.56	103.112	103.112	103.112	103.112	103.112	103.112				0.558	103.112	103.112	103.112
0.562	103.112	103.112	103.112	103.112	103.112	103.112				0.56	103.112	103.112	103.112
0.563	103.112	103.112	103.112	103.112	103.112	103.112				0.562	103.112	103.112	103.112
0.565	103.112	103.112	103.112	103.112	103.112	103.112				0.563	103.112	103.112	103.112
0.567	103.112	103.112	103.112	103.112	103.112	103.112				0.565	103.112	103.112	103.112
0.568	103.112	103.112	103.112	103.112	103.112	103.112				0.567	103.112	103.112	103.112
0.57	103.112	103.112	103.112	103.112	103.112	103.112				0.568	103.112	103.112	103.112
0.572	103.112	103.112	103.112	103.112	103.112	103.112				0.57	103.112	103.112	103.112
0.573	103.112	103.112	103.112	103.112	103.112	103.112				0.572	103.112	103.112	103.112
0.575	103.112	103.112	103.112	103.112	103.112	103.112				0.573	103.112	103.112	103.112
0.577	103.112	103.112	103.112	103.112	103.112	103.112				0.575	103.112	103.112	103.112
0.578	103.112	103.112	103.112	103.112	103.112	103.112				0.577	103.112	103.112	103.112
0.58	103.112	103.112	103.112	103.112	103.112	103.112				0.578	103.112	103.112	103.112
0.582	103.112	103.112	103.112	103.112	103.112	103.112				0.58	103.112	103.112	103.112
0.583	103.112	103.112	103.112	103.112	103.112	103.112				0.582	103.112	103.112	103.112
0.585	103.112	103.112	103.112	103.112	103.112	103.112				0.583	103.112	103.112	103.112
0.587	103.112	103.112	103.112	103.112	103.112	103.112				0.585	103.112	103.112	103.112
0.588	103.112	103.112	103.112	103.112	103.112	103.112				0.587	103.112	103.112	103.112
0.59	103.112	103.112	103.112	103.112	103.112	103.112				0.588	103.112	103.112	103.112
0.592	103.112	103.112	103.112	103.112	103.112	103.112				0.59	103.112	103.112	103.112
0.593	103.112	103.112	103.112	103.112	103.112	103.112				0.592	103.112	103.112	103.112
0.595	103.112	103.112	103.112	103.112	103.112	103.112				0.593	103.112	103.112	103.112
0.597	103.112	103.112	103.112	103.112	103.112	103.112				0.595	103.112	103.112	103.112
0.598	103.112	103.112	103.112	103.112	103.112	103.112				0.597	103.112	103.112	103.112
0.6	103.112	103.112	103.112	103.112	103.112	103.112				0.598	103.112	103.112	103.112
0.602	103.112	103.112	103.112	103.112	103.112	103.112				0.6	103.112	103.112	103.112
0.603	103.112	103.112	103.112	103.112	103.112	103.112				0.602	103.112	103.112	103.112
0.605	103.112	103.112	103.112	103.112	103.112	103.112				0.603	103.112	103.112	103.112
0.607	103.112	103.112	103.112	103.112	103.112	103.112				0.605	103.112	103.112	103.112
0.608	103.112	103.112	103.112	103.112	103.112	103.112				0.607	103.112	103.112	103.112
0.61	103.112	103.112	103.112	103.112	103.112	103.112				0.608	103.112	103.112	103.112
0.612	103.112	103.112	103.112	103.112	103.112	103.112				0.61	103.112	103.112	103.112
0.613	103.112	103.112	103.112	103.112	103.112	103.112				0.612	103.112	103.112	103.112
0.615	103.112	103.112	103.112	103.112	103.112	103.112				0.613	103.112	103.112	103.112
0.617	103.112	103.112	103.112	103.112	103.112	103.112				0.615	103.112	103.112	103.112
0.618	103.112	103.112	103.112	103.112	103.112	103.112				0.617	103.112	103.112	103.112
0.62	103.112	103.112	103.112	103.112	103.112	103.112				0.618	103.112	103.112	103.112
0.622	103.112	103.112	103.112	103.112	103.112	103.112				0.62	103.112	103.112	103.112
0.623	103.112	103.112	103.112	103.112	103.112	103.112				0.622	103.112	103.112	103.112
0.625	103.112	103.112	103.112	103.112	103.112	103.112				0.623	103.112	103.112	103.112
0.627	103.112	103.112	103.112	103.112	103.112	103.112				0.625	103.112	103.112	103.112
0.628	103.112	103.112	103.112	103.112	103.112	103.112				0.627	103.112	103.112	103.112
0.63	103.112	103.112	103.112	103.112	103.112	103.112				0.628	103.112	103.112	103.112
0.632	103.112	103.112	103.112	103.112	103.112	103.112				0.63	103.112	103.112	103.112
0.633	103.112	103.112	103.112	103.112	103.112	103.112				0.632	103.112	103.112	103.112
0.635	103.112	103.112	103.112	103.112	103.112	103.112				0.633	103.112	103.112	103.112
0.637	103.112	103.112	103.112	103.112	103.112	103.112				0.635	103.112	103.112	103.112
0.638	103.112	103.112	103.112	103.112	103.112	103.112				0.637	103.112	103.112	103.112
0.64	103.112	103.112	103.112	103.112	103.112	103.112				0.638	103.112	103.112	103.112
0.642	103.112	103.112	103.112	103.112	103.112	103.112				0.64	103.112	103.112	103.112
0.643	103.112	103.112	103.112	103.112	103.112	103.112				0.642	103.112	103.112	103.112
0.645	103.112	103.112	103.112	103.112	103.112	103.112				0.643	103.112	103.112	103.112
0.647	103.112	103.112	103.112	103.112	103.112	103.112				0.645	103.112	103.112	103.112
0.648	103.112	103.112	103.112	103.112	103.112	103.112				0.647	103.112	103.112	103.112
0.65	103.112	103.112	103.112	103.112	103.112	103.112				0.648	103.112	103.112	103.112
0.652	103.112	103.112	103.112	103.112	103.112	103.112				0.65	103.112	103.112	103.112
0.653	103.112	103.112	103.112	103.112	103.112	103.112				0.652	103.112	103.112	103.112
0.655	103.112	103.112	103.112	103.112	103.112	103.112				0.653	103.112	103.112	103.112
0.657	103.112	103.112	103.112	103.112	103.112	103.112				0.655	103.112	103.112	103.112
0.658	103.112	103.112	103.112	103.112	103.112	103.112				0.657	103.112	103.112	103.112
0.66	103.112	103.112	103.112	103.112	103.112	103.112				0.658	103.112	103.112	103.112
0.662	103.112	103.112	103.112	103.112	103.112	103.112				0.66	103.112	103.112	103.112
0.663	103.112	103.112	103.112	103.112	103.112	103.112				0.662	103.112	103.112	103.112
0.665	103.112	103.112	103.112	103.112	103.112	103.112				0.663	103.112	103.112	103.112
0.667	103.112	103.112	103.112	103.112	103.112	103.112				0.665	103.112	103.112	103.112
0.668	103.112	103.112	103.112	103.112	103.112	103.112				0.667	103.112	103.112	103.112
0.67	103.112	103.112	103.112	103.112	103.112	103.112				0.668	103.112	103.112	103.112
0.672	103.112	103.112	103.112	103.112	103.112	103.112				0.67	103.112	103.112	103.112
0.673	103.112	103.112	103.112	103.112	103.112	103.112				0.672	103.112	103.112	103.112
0.675	103.112	103.112	103.112	103.112	103.112	103.112				0.673	103.112	103.112	103.112
0.677	103.112	103.112	103.112	103.112	103.112	103.112				0.675	103.112	103.112	103.112
0.678	103.112	103.112	103.112	103.112	103.112	103.112				0.677	103.112	103.112	103.112
0.68	103.112	103.112	103.112	103.112	103.112	103.112				0.678	103.112	103.112	103.112
0.682	103.112	103.112	103.112	103.112	103.112	103.112				0.68	103.112	103.112	103.112
0.683	103.112	103.112	103.112	103.112	103.112	103.112				0.682	103.112	103.112	103.112
0.685	103.112	103.112	103.112	103.112	103.112	103.112				0.683	103.112	103.112	103.112
0.687	103.112	103.112	103.112	103.112	103.112	103.112				0.685	103.112	103.112	103.112
0.688	103.112	103.112	103.112	103.112	103.112	103.112				0.687	103.112	103.112	103.112
0.69	103.112	103.112	103.112	103.112	103.112	103.112				0.688	103.112	103.112	103.112
0.692	103.112	103.112	103.112	103.112	103.112	103.112				0.69	103.112	103.112	103.112
0.693	103.112	103.112	103.112	103.112	103.112	103.112				0.692	103.112	103.112	103.112
0.695	103.112	103.112	103.112	103.112	103.112	103.112				0.693	103.112	103.112	103.112
0.697	103.112	103.112	103.112	103.112	103.112	103.112				0.695	103.112	103.112	103.112
0.698	103.112	103.112	103.112	103.112	103.112	103.112				0.697	103.112	103.112	103.112
0.7	103.112	103.112	103.112	103.112	103.112	103.112				0.698	103.112	103.112	103.112
0.702	103.112	103.112	103.112	103.112	103.112	103.112				0.7	103.112	103.112	103.112
0.703	103.112	103.112	103.112	103.112	103.112	103.112				0.702	103.112	103.112	103.112
0.705	103.112	103.112	103.112	103.112	103.112	103.112				0.703	103.112	103.112	103.112
0.707	103.112	103.112	103.112	103.112	103.112	103.112				0.705	103.112	103.112	103.112
0.708	103.112	103.112	103.112	103.112	103.112	103.112				0.707	103.112	103.112	103.112
0.71	103.112	103.112	103.112	103.112	103.112	103.112				0.708	103.112	103.112	103.112
0.712	103.112	103.112	103.112	103.112	103.112	103.112				0.71	103.112	103.112	103.112
0.713	103.112	103.112	103.112	103.112	103.112	103.112				0.712	103.112	103.112	103.112
0.715	103.112	103.112	103.112	103.112	103.112	103.112				0.713	103.112	103.112	103.112
0.717	103.112	103.112	103.112	103.112	103.112	103.112				0.715	103.112	103.112	103.112
0.718	103.112	103.112	103.112	103.112	103.112	103.112				0.717	103.112	103.112	103.112
0.72	103.112	103.112	103.112	103.112	103.112	103.112				0.718	103.112	103.112	103.112
0.722	103.112	103.112	103.112	103.112	103.112	103.112				0.72	103.112	103.112	103.112
0.723	103.112	103.112	103.112	103.112	103.112	103.112				0.722	103.112	103.112	103.112
0.725	103.112	103.112	103.112	103.112	103.112	103.112				0.723	103.112	103.112	103.112
0.727	103.112	103.112	103.112	103.112	103.112	103.112				0.725	103.112	103.112	103.112
0.728	103.112	103.112	103.112	103.112	103.112	103.112				0.727	103.112	103.112	103.112
0.73	103.112	103.112	103.112	103.112	103.112	103.112				0.728	103.112	103.112	103.112
0.732	103.112	103.112	103.112	103.112	103.112	103.112				0.73	103.112	103.112	103.112
0.733	103.112	103.112	103.112	103.112	103.112	103.112				0.732	103.112	103.112	103.112
0.735	103.112	103.112	103.112	103.112	103.112	103.112				0.733	103.112	103.112	103.112
0.737	103.112	103.112	103.112	103.112	103.112	103.112				0.735	103.112	103.112	103.112
0.738	103.112	103.112	103.112	103.112	103.112	103.112				0.737	103.112	103.112	103.112
0.74	103.112	103.112	103.112	103.112	103.112	103.112				0.738	103.112	103.112	103.112
0.742	103.112	103.112	103.112	103.112	103.112	103.112				0.74	103.112	103.112	103.112
0.743	103.112	103.112	103.112	103.112	103.112	103.112				0.742	103.112	103.112	103.112
0.745	103.112	103.112	103.112	103.112	103.112	103.112				0.743	103.112	103.112	103.112
0.747	103.112	103.112	103.112	103.112	103.112	103.112				0.745	103.112	103.112	103.112
0.748	103.112	103.112	103.112	103.112	103.112	103.112				0.747	103.112	103.112	103.112
0.75	103.112	103.112	103.112	103.112	103.112	103.112				0.748	103.112	103.112	103.112
0.752	103.112	103.112	103.112	103.112	103.112	103.112				0.75	103.112	103.112	103.112
0.753	103.112	103.112	103.112	103.112	103.112	103.112				0.752	103.112	103.112	103.112
0.755	103.112	103.112	103.112	103.112	103.112	103.112				0.753	103.112	103.112	103.112
0.757	103.112	103.112	103.112	103.112	103.112	103.112				0.755	103.112	103.112	103.112
0.758	103.112	103.112	103.112	103.112	103.112	103.112				0.757	103.112	103.112	103.112
0.76	103.112	103.112	103.112	103.112	103.112	103.112				0.758	103.112	103.112	103.112
0.762	103.112	103.112	103.112	103.112	103.112	103.112				0.76	103.112	103.112	103.112
0.763	103.112	103.112	103.112	103.112	103.112	103.112				0.762	103.112	103.112	103.112
0.765	103.112	103.112	103.112	103.112	103.112	103.112				0.763	103.112	103.112	103.112
0.767	103.112	103.112	103.112	103.112	103.112	103.112				0.765	103.112	103.112	103.112
0.768	103.112	103.112	103.112	103.112	103.112	103.112				0.767	103.112	103.112	103.112
0.77	103.112	103.112	103.112	103.112	103.112	103.112				0.768	103.112	103.112	103.112
0.772	103.112	103.112	103.112	103.112	103.112	103.112				0.77	103.112	103.112	103.112
0.773	103.112	103.112	103.112	103.112	103.112	103.112				0.772	103.112	103.112	103.112
0.775	103.112	103.112	103.112	103.112	103.112	103.112				0.773	103.112	103.112	103.112
0.777	103.112	103.112	103.112	103.112	103.112	103.112				0.775	103.112	103.112	103.112
0.778	103.112	103.112	103.112	103.112	103.112	103.112				0.777	103.112	103.112	103.112
0.78	103.112	103.112	103.112	103.112	103.112	103.112				0.778	103.112	103.112	103.112
0.782	103.112	103.112	103.112	103.112	103.112	103.112				0.78	103.112	103.112	103.112
0.783	103.112	103.112	103.112	103.112	103.112	103.112				0.782	103.112	103.112	103.112
0.785	103.112	103.112	103.112	103.112	103.112	103.112				0.783	103.112	103.112	103.112
0.787	103.112	103.112	103.112	103.112	103.112	103.112				0.785	103.112	103.112	103.112
0.788	103.112	103.112	103.112	103.112	103.112	103.112				0.787	103.112	103.112	103.112
0.79	103.112	103.112	103.112	103.112	103.112	103.112				0.788	103.112	103.112	103.112
0.792	103.112	103.112	103.112	103.112	103.112	103.112				0.79	103.112	103.112	103.112
0.793	103.112	103.112	103.112	103.112	103.112	103.112				0.792	103.112	103.112	103.112
0.795	103.112	103.112	103.112	103.112	103.112	103.112				0.793	103.112	103.112	103.112
0.797	103.112	103.112	103.112	103.112	103.112	103.112				0.795	103.112	103.112	103.112
0.798	103.112	103.112	103.112	103.112	103.112	103.112				0.797	103.112	103.112	103.112
0.8	103.112	103.112	103.112	103.112	103.112	103.112				0.798	103.112	103.112	103.112
0.802	103.112	103.112	103.112	103.112	103.112	103.112				0.8	103.112	103.112	103.112
0.803	103.112	103.112	103.112	103.112	103.112	103.112				0.802	103.112	103.112	103.112
0.805	103.112	103.112	103.112	103.112	103.112	103.112				0.803	103.112	103.112	103.112
0.807	103.112	103.112	103.112	103.112	103.112	103.112				0.805	103.112	103.112	103.112
0.808	103.112	103.112	103.112	103.112	103.112	103.112				0.807	103.112	103.112	103.112
0.81	103.112	103.112	103.112	103.112	103.112	103.112				0.808	103.112	103.112	103.112
0.812	103.112	103.112	103.112	103.112	103.112	103.112				0.81	103.112	103.112	103.112
0.813	103.112	103.112	103.112	103.112	103.112	103.112				0.812	103.112	103.112	103.112
0.815	103.112	103.112	103.112	103.112	103.112	103.112				0.813	103.112	103.112	103.112
0.817	103.112	103.112	103.112	103.112	103.112	103.112				0.815	103.112	103.112	103.112
0.818	103.112	103.112	103.112	103.112	103.112	103.112				0.817	103.112	103.112	103.112
0.82	103.112	103.112	103.112	103.112	103.112	103.112				0.818	103.112	103.112	103.112
0.822	103.112	103.112	103.112	103.112	103.112	103.112				0.82	103.112	103.112	103.112
0.823	103.112	103.112	103.112	103.112	103.112	103.112				0.822	103.112	103.112	103.112
0.825	103.112	103.112	103.112	103.112	103.112	103.112				0.823	103.112	103.112	103.112
0.827	103.112	103.112	103.112	103.112	103.112	103.112				0.825	103.112	103.112	103.112
0.828	103.112	103.112	103.112	103.112	103.112	103.112				0.827	103.112	103.112	103.112
0.83	103.112	103.112	103.112	103.112	103.112	103.112				0.828	103.112	103.112	103.112
0.832	103.112	103.112	103.112	103.112	103.112	103.112				0.83	103.112	103.112	103.112
0.833	103.112	103.112	103.112	103.112	103.112	103.112				0.832	103.112	103.112	103.112
0.835	103.112	103.112	103.112	103.112	103.112	103.112				0.833	103.112	103.112	103.112
0.837	103.112	103.112	103.112	103.112	103.112	103.112				0.835	103.112	103.112	103.112
0.838	103.112	103.112	103.112	103.112	103.112	103.112				0.837	103.112	103.112	103.112
0.84	103.112	103.112	103.112	103.112	103.112	103.112				0.838	103.112	103.112	103.112
0.842	103.112	103.112	103.112	103.112	103.112	103.112				0.84	102.625	103.112	103.112
0.843	103.112	103.112	103.112	103.112	103.112	103.112				0.842	101.912	103.112	103.112
0.845	103.112	103.112	103.112	103.112	103.112	103.112				0.843	101.162	103.112	103.112
0.847	103.112	103.112	103.112	103.112	103.112	103.112				0.845	100.412	103.112	103.112
0.848	103.112	103.112	103.112	103.112	103.112	103.112				0.847	99.7	103.112	103.112
0.85	103.112	103.112	103.112	103.112	103.112	103.112				0.848	98.9876	103.112	103.112
0.852	103.112	103.112	103.112	103.112	103.112	103.112				0.85	98.2377	103.112	103.112
0.853	103.112	103.112	103.112	103.112	103.112	103.112				0.852	97.5628	103.112	103.112
0.855	103.112	103.112	103.112	103.112	103.112	103.112				0.853	96.8504	103.112	103.112
0.857	103.112	103.112	103.112	103.112	103.112	103.112				0.855	96.1755	103.112	103.112
0.858	103.112	103.112	103.112	103.112	103.112	103.112				0.857	95.4631	103.112	103.112
0.86	103.112	103.112	103.112	103.112	103.112	103.112				0.858	94.7882	103.112	103.112
0.862	103.112	103.112	103.112	103.112	103.112	103.112				0.86	94.1132	103.112	103.112
0.863	103.112	103.112	103.112	103.112	103.112	103.112				0.862	93.4758	103.112	103.112
0.865	103.112	103.112	103.112	103.112	103.112	103.112				0.863	92.8009	103.112	103.112
0.867	103.112	103.112	103.112	103.112	103.112	103.112				0.865	92.1635	102.737	103.112
0.868	103.112	103.112	103.112	103.112	103.112	103.112				0.867	91.4886	101.95	103.112
0.87	103.112	103.112	103.112	103.112	103.112	103.112				0.868	90.8511	101.125	103.112
0.872	103.112	103.112	103.112	103.112	103.112	103.112				0.87	90.2137	100.338	103.112
0.873	103.112	103.112	103.112	103.112	103.112	103.112				0.872	89.5763	99.5126	103.112
0.875	103.112	103.112	103.112	103.112	103.112	103.112				0.873	88.9764	98.7627	103.112
0.877	103.112	103.112	103.112	103.112	103.112	103.112				0.875	88.339	97.9753	103.112
0.878	103.112	103.112	103.112	103.112	103.112	103.112				0.877	87.739	97.1878	103.112
0.88	103.112	103.112	103.112	103.112	103.112	103.112				0.878	87.1391	96.4379	103.112
0.882	103.112	103.112	103.112	103.112	103.112	103.112				0.88	86.5392	95.688	103.112
0.883	103.112	103.112	103.112	103.112	103.112	103.112				0.882	85.9393	94.9381	103.112
0.885	103.112	103.112	103.112	103.112	103.112	103.112				0.883	85.3768	94.2257	103.112
0.887	103.112	103.112	103.112	103.112	103.112	103.112				0.885	84.7769	93.4758	103.112
0.888	103.112	103.112	103.112	103.112	103.112	103.112				0.887	84.2145	92.7634	103.112
0.89	103.112	103.112	103.112	103.112	103.112	103.112				0.888	83.6521	92.051	103.112
0.892	103.112	103.112	103.112	103.112	103.112	103.112				0.89	83.0896	91.3386	103.112
0.893	103.112	103.112	103.112	103.112	103.112	103.112				0.892	82.5272	90.6637	103.112
0.895	103.112	103.112	103.112	103.112	103.112	103.112				0.893	81.9647	89.9513	103.112
0.897	103.112	103.112	103.112	103.112	103.112	103.112				0.895	81.4398	89.2763	103.112
0.898	103.112	103.112	103.112	103.112	103.112	103.112				0.897	80.8774	88.6014	103.112
0.9	103.112	103.112	103.112	103.112	103.112	103.112				0.898	80.3525	87.9265	102.85
0.902	103.112	103.112	103.112	103.112	103.112	103.112				0.9	79.8275	87.2891	102.175
0.903	103.112	103.112	103.112	103.112	103.112	103.112				0.902	79.3026	86.6142	101.462
0.905	103.112	103.112	103.112	103.112	103.112	103.112				0.903	78.7777	85.9767	100.787
0.907	103.112	103.112	103.112	103.112	103.112	103.112				0.905	78.2527	85.3393	100.112
0.908	103.112	103.112	103.112	103.112	103.112	103.112				0.907	77.7278	84.7019	99.4376
0.91	103.112	103.112	103.112	103.112	103.112	103.112				0.908	77.2403	84.102	98.8002
0.912	103.112	103.112	103.112	103.112	103.112	103.112				0.91	76.7529	83.4646	98.1252
0.913	103.112	103.112	103.112	103.112	103.112	103.112				0.912	76.2655	82.8646	97.4878
0.915	103.112	103.112	103.112	103.112	103.112	103.112				0.913	75.7405	82.2647	96.8504
0.917	103.112	103.112	103.112	103.112	103.112	103.112				0.915	75.2531	81.6648	96.213
0.918	103.112	103.112	103.112	103.112	103.112	103.112				0.917	74.8032	81.1024	95.613
0.92	103.112	103.112	103.112	103.112	103.112	103.112				0.918	74.3157	80.5024	94.9756
0.922	103.112	103.112	103.112	103.112	103.112	103.112				0.92	73.8283	79.94	94.3757
0.923	103.112	103.112	103.112	103.112	103.112	103.112				0.922	73.3783	79.3776	93.7758
0.925	103.112	103.112	103.112	103.112	103.112	103.112				0.923	72.9284	78.8152	93.1384
0.927	103.112	103.112	103.112	103.112	103.112	103.112				0.925	72.4784	78.2902	92.5384
0.928	103.112	103.112	103.112	103.112	103.112	103.112				0.927	72.0285	77.7278	91.976
0.93	103.112	103.112	103.112	103.112	103.112	103.112				0.928	71.5786	77.2028	91.3761
0.932	103.112	103.112	103.112	103.112	103.112	103.112				0.93	71.1286	76.6779	90.8136
0.933	103.112	103.112	103.112	103.112	103.112	103.112				0.932	70.6787	76.153	90.2137
0.935	103.112	103.112	103.112	103.112	103.112	103.112				0.933	70.2662	75.628	89.6513
0.937	103.112	103.112	103.112	103.112	103.112	103.112				0.935	69.8163	75.1406	89.0889
0.938	103.112	103.112	103.112	103.112	103.112	103.112				0.937	69.4038	74.6157	88.5264
0.94	103.112	103.112	103.112	103.112	103.112	103.112				0.938	68.9539	74.1282	87.964
0.942	103.112	103.112	103.112	103.112	103.112	103.112				0.94	68.5414	73.6408	87.4391
0.943	103.112	103.112	103.112	103.112	103.112	103.112				0.942	68.129	73.1159	86.8766
0.945	103.112	103.112	103.112	103.112	103.112	103.112				0.943	67.754	72.6659	86.3517
0.947	103.112	103.112	103.112	103.112	103.112	103.112				0.945	67.3416	72.1785	85.7893
0.948	103.112	103.112	103.112	103.112	103.112	103.112				0.947	66.9291	71.691	85.2643
0.95	103.112	103.112	103.112	103.112	103.112	103.112				0.948	66.5167	71.2036	84.7394
0.952	103.112	103.112	103.112	103.112	103.112	103.112				0.95	66.1417	70.7536	84.2145
0.953	103.112	103.112	103.112	103.112	103.112	103.112				0.952	65.7668	70.2662	83.6895
0.955	103.112	103.112	103.112	103.112	103.112	103.112				0.953	65.3918	69.8163	83.2021
0.957	103.112	103.112	103.112	103.112	103.112	103.112				0.955	64.9794	69.3663	82.6772
0.958	103.112	103.112	103.112	103.112	103.112	103.112				0.957	64.6044	68.9164	82.1897
0.96	103.112	103.112	103.112	103.112	103.112	103.112				0.958	64.2295	68.4664	81.7023
0.962	103.112	103.112	103.112	103.112	103.112	103.112				0.96	63.892	68.0165	81.2148
0.963	103.112	103.112	103.112	103.112	103.112	103.112				0.962	63.5171	67.5666	80.7274
0.965	103.112	103.112	103.112	103.112	103.112	103.112				0.963	63.1421	67.1541	80.24
0.967	103.112	103.112	103.112	103.112	103.112	103.112				0.965	62.8047	66.7042	79.79
0.968	103.112	103.112	103.112	103.112	103.112	103.112				0.967	62.4297	66.2917	79.3026
0.97	103.112	103.112	103.112	103.112	103.112	103.112				0.968	62.0922	65.8793	78.8526
0.972	103.112	103.112	103.112	103.112	103.112	103.112				0.97	61.7173	65.4668	78.3652
0.973	103.112	103.112	103.112	103.112	103.112	103.112				0.972	61.3798	65.0544	77.9153
0.975	103.112	103.112	103.112	103.112	103.112	103.112				0.973	61.0424	64.6419	77.4653
0.977	103.112	103.112	103.112	103.112	103.112	103.112				0.975	60.7049	64.2295	77.0154
0.978	103.112	103.112	103.112	103.112	103.112	103.112				0.977	60.3674	63.817	76.5654
0.98	103.112	103.112	103.112	103.112	103.112	103.112				0.978	60.03	63.4421	76.1155
0.982	103.112	103.112	103.112	103.112	103.112	103.112				0.98	59.6925	63.0296	75.703
0.983	103.112	103.112	103.112	103.112	103.112	103.112				0.982	59.3551	62.6547	75.2531
0.985	103.112	103.112	103.112	103.112	103.112	103.112				0.983	59.0176	62.2797	74.8406
0.987	103.112	103.112	103.112	103.112	103.112	103.112				0.985	58.7177	61.8673	74.4282
0.988	103.112	103.112	103.112	103.112	103.112	103.112				0.987	58.3802	61.4923	73.9783
0.99	103.112	103.112	103.112	103.112	103.112	103.112				0.988	58.0802	61.1549	73.5658
0.992	102.587	103.112	103.112	103.112	103.112	103.112				0.99	57.7428	60.7799	73.1534
0.993	101.875	103.112	103.112	103.112	103.112	103.112				0.992	57.4428	60.4049	72.7409
0.995	101.162	103.112	103.112	103.112	103.112	103.112				0.993	57.1429	60.0675	72.3285
0.997	100.45	103.112	103.112	103.112	103.112	103.112				0.995	56.8429	59.6925	71.916
0.998	99.775	103.112	103.112	103.112	103.112	103.112				0.997	56.5429	59.3551	71.5036
1	99.0626	103.112	103.112	103.112	103.112	103.112				0.998	56.243	59.0176	71.0911
1.002	98.3877	103.112	103.112	103.112	103.112	103.112				1	55.943	58.6802	70.7162
1.003	97.7128	103.112	103.112	103.112	103.112	103.112				1.002	55.643	58.3427	70.3037
1.005	97.0754	103.112	103.112	103.112	103.112	103.112				1.003	55.3806	58.0052	69.9288
1.007	96.4379	103.112	103.112	103.112	103.112	103.112				1.005	55.0806	57.6678	69.5163
1.008	95.8005	103.112	102.512	103.112	103.112	103.112				1.007	54.7807	57.3303	69.1414
1.01	95.2006	103.112	102.1	103.112	103.112	103.112				1.008	54.5182	56.9929	68.7289
1.012	94.5632	103.112	101.35	103.112	103.112	103.112				1.01	54.2182	56.6929	68.354
1.013	93.9633	103.112	100.6	103.112	103.112	103.112				1.012	53.9558	56.3555	67.979
1.015	93.3633	103.112	99.8499	103.112	103.112	103.112				1.013	53.6933	56.0555	67.6041
1.017	92.8009	103.112	99.1375	103.037	103.112	103.112				1.015	53.4308	55.718	67.2291
1.018	92.2385	103.112	98.4251	102.287	103.112	103.112				1.017	53.1683	55.4181	66.8541
1.02	91.6385	103.112	97.7127	101.575	103.112	103.112				1.018	52.9059	55.1181	66.4792
1.022	91.1136	103.112	97.0378	100.9	103.112	103.112				1.02	52.6434	54.8182	66.1042
1.023	90.5512	102.587	96.3629	100.188	103.112	103.112				1.022	52.3809	54.5182	65.7293
1.025	90.0263	101.837	95.688	99.5126	103.112	103.112				1.023	52.1185	54.2182	65.3543
1.027	89.5013	101.125	95.013	98.8376	103.112	103.112				1.025	51.8935	53.9183	64.9794
1.028	88.9764	100.375	94.3756	98.1627	103.112	103.112				1.027	51.6311	53.6183	64.6044
1.03	88.4514	99.6625	93.7007	97.5253	103.112	103.112				1.028	51.4061	53.3183	64.267
1.032	87.964	98.9876	93.0633	96.8504	103.112	103.112				1.03	51.1436	53.0184	63.892
1.033	87.4766	98.2752	92.4634	96.2505	103.112	103.112				1.032	50.9186	52.7559	63.5171
1.035	86.9891	97.6003	91.826	95.613	103.112	103.112				1.033	50.6562	52.4559	63.1796
1.037	86.5017	96.9254	91.226	94.9756	103.112	103.112				1.035	50.4312	52.1935	62.8047
1.038	86.0143	96.2505	90.6261	94.3757	103.112	103.112				1.037	50.2062	51.8935	62.4672
1.04	85.5643	95.613	90.0262	93.7758	103.112	103.112				1.038	49.9813	51.6311	62.1297
1.042	85.1144	94.9381	89.4637	93.1758	103.112	103.112				1.04	49.7563	51.3686	61.7548
1.043	84.6644	94.3382	88.8638	92.6134	103.112	103.075				1.042	49.5313	51.0686	61.4173
1.045	84.2145	93.7008	88.3014	92.051	103.112	102.362				1.043	49.3063	50.8062	61.0799
1.047	83.7645	93.0634	87.7764	91.4511	103.112	101.687				1.045	49.1189	50.5437	60.7424
1.048	83.3146	92.4634	87.214	90.9261	103.112	101.012				1.047	48.8939	50.2812	60.4049
1.05	82.9021	91.8635	86.6516	90.3637	103.112	100.338				1.048	48.6689	50.0187	60.03
1.052	82.4897	91.2636	86.1267	89.8013	103.112	99.6625				1.05	48.4814	49.7563	59.6925
1.053	82.0397	90.6637	85.6017	89.2763	103.112	98.9876				1.052	48.2565	49.4938	59.3551
1.055	81.6273	90.1012	85.0768	88.7514	103.112	98.3502				1.053	48.069	49.2313	59.0176
1.057	81.2148	89.5388	84.5893	88.2265	103.112	97.7128				1.055	47.8815	49.0064	58.6802
1.058	80.8024	88.9764	84.0644	87.739	103.112	97.0754				1.057	47.694	48.7439	58.3427
1.06	80.4274	88.4139	83.577	87.2141	103.112	96.4379				1.058	47.4691	48.5189	58.0427
1.062	80.015	87.8515	83.0895	86.7267	103.112	95.838				1.06	47.2816	48.2565	57.7053
1.063	79.6025	87.3266	82.6021	86.2392	103.112	95.2006				1.062	47.0941	48.0315	57.3678
1.065	79.2276	86.7642	82.1147	85.7518	103.112	94.6007				1.063	46.9066	47.769	57.0304
1.067	78.8526	86.2392	81.6272	85.2643	103.112	94.0383				1.065	46.7192	47.5441	56.7304
1.068	78.4402	85.7143	81.1773	84.8144	103.112	93.4383				1.067	46.5317	47.3191	56.3929
1.07	78.0652	85.2268	80.6898	84.327	103.112	92.8384				1.068	46.3442	47.0566	56.093
1.072	77.6903	84.7019	80.2399	83.877	103.112	92.276				1.07	46.1567	46.8317	55.7555
1.073	77.3528	84.2145	79.79	83.4271	103.112	91.7135				1.072	45.9693	46.6067	55.4556
1.075	76.9779	83.727	79.3775	82.9771	103.112	91.1511				1.073	45.7818	46.3817	55.1556
1.077	76.6029	83.2396	78.9276	82.5272	102.775	90.6262				1.075	45.6318	46.1567	54.8182
1.078	76.2655	82.7522	78.5151	82.0772	102.137	90.0637				1.077	45.4443	45.9318	54.5182
1.08	75.8905	82.2647	78.0652	81.6648	101.537	89.5388				1.078	45.2568	45.7068	54.2182
1.082	75.553	81.8148	77.6527	81.2148	100.9	89.0139				1.08	45.1069	45.4818	53.9183
1.083	75.2156	81.3273	77.2403	80.8024	100.3	88.4889				1.082	44.9194	45.2568	53.6183
1.085	74.8781	80.8774	76.8278	80.3899	99.7	87.964				1.083	44.7694	45.0319	53.3183
1.087	74.5407	80.4274	76.4529	79.94	99.1376	87.4391				1.085	44.5819	44.8069	53.0184
1.088	74.2032	79.9775	76.0404	79.5651	98.5377	86.9141				1.087	44.432	44.6194	52.7184
1.09	73.8658	79.5276	75.628	79.1526	97.9753	86.4267				1.088	44.2445	44.3944	52.4184
1.092	73.5658	79.1151	75.253	78.7402	97.4128	85.9393				1.09	44.0945	44.1695	52.156
1.093	73.2284	78.6652	74.8781	78.3277	96.8504	85.4518				1.092	43.9445	43.982	51.856
1.095	72.9284	78.2527	74.5031	77.9528	96.288	84.9644				1.093	43.757	43.757	51.5936
1.097	72.5909	77.8403	74.0907	77.5403	95.7255	84.4769				1.095	43.6071	43.5695	51.2936
1.098	72.291	77.4278	73.7532	77.1654	95.2006	83.9895				1.097	43.4571	43.3446	51.0311
1.1	71.991	77.0154	73.3783	76.7904	94.6382	83.5396				1.098	43.2696	43.1571	50.7312
1.102	71.691	76.6029	73.0033	76.4155	94.1132	83.0521				1.1	43.1196	42.9696	50.4687
1.103	71.3911	76.228	72.6283	76.0405	93.5883	82.6022				1.102	42.9696	42.7822	50.2062
1.105	71.0911	75.8155	72.2909	75.6655	93.0634	82.1522				1.103	42.8197	42.5947	49.9438
1.107	70.8286	75.4406	71.9534	75.3281	92.5759	81.7023				1.105	42.6322	42.3697	49.6813
1.108	70.5287	75.0656	71.5785	74.9531	92.051	81.2523				1.107	42.4822	42.1822	49.4188
1.11	70.2287	74.6907	71.241	74.5782	91.5636	80.8024				1.108	42.3322	41.9948	49.1564
1.112	69.9663	74.3157	70.9036	74.2407	91.0386	80.3525				1.11	42.1447	41.8073	48.8939
1.113	69.6663	73.9408	70.5661	73.9033	90.5512	79.94				1.112	41.9948	41.6198	48.6314
1.115	69.4038	73.5658	70.2286	73.5283	90.0637	79.5276				1.113	41.8448	41.4698	48.3689
1.117	69.1414	73.1908	69.9287	73.1908	89.5763	79.0776				1.115	41.6948	41.2823	48.144
1.118	68.8414	72.8534	69.5912	72.8534	89.0889	78.6652				1.117	41.5073	41.0949	47.8815
1.12	68.5789	72.4784	69.2913	72.5159	88.6014	78.2527				1.118	41.3573	40.9449	47.6191
1.122	68.3165	72.141	68.9538	72.1785	88.1515	77.8403				1.12	41.2073	40.7574	47.3941
1.123	68.054	71.8035	68.6539	71.8785	87.664	77.4278				1.122	41.0574	40.5699	47.1691
1.125	67.7915	71.4286	68.3539	71.541	87.2141	77.0529				1.123	40.9074	40.42	46.9066
1.127	67.5291	71.0911	68.0539	71.2036	86.7642	76.6404				1.125	40.7199	40.2325	46.6817
1.128	67.2666	70.7536	67.754	70.9036	86.3142	76.2655				1.127	40.5699	40.0825	46.4567
1.13	67.0041	70.4537	67.454	70.5662	85.8643	75.853				1.128	40.42	39.9325	46.2317
1.132	66.7417	70.1162	67.154	70.2662	85.4143	75.4781				1.13	40.27	39.7825	46.0067
1.133	66.5167	69.7788	66.8541	69.9288	84.9644	75.1031				1.132	40.12	39.5951	45.7818
1.135	66.2542	69.4788	66.5541	69.6288	84.5519	74.7282				1.133	39.97	39.4451	45.5568
1.137	65.9917	69.1414	66.2541	69.3288	84.102	74.3532				1.135	39.82	39.2951	45.3318
1.138	65.7668	68.8414	65.9917	69.0289	83.6895	74.0157				1.137	39.67	39.1451	45.1069
1.14	65.5043	68.5414	65.6917	68.7289	83.2396	73.6408				1.138	39.5201	38.9951	44.8819
1.142	65.2793	68.204	65.3918	68.429	82.8272	73.3033				1.14	39.3701	38.8451	44.6944
1.143	65.0544	67.904	65.1293	68.129	82.4147	72.9284				1.142	39.2201	38.6952	44.4694
1.145	64.8294	67.6041	64.8668	67.829	82.0023	72.5909				1.143	39.1076	38.5452	44.2445
1.147	64.6044	67.3041	64.5669	67.5666	81.6273	72.2535				1.145	38.9576	38.3952	44.057
1.148	64.3795	67.0041	64.3044	67.2666	81.2148	71.916				1.147	38.8077	38.2452	43.832
1.15	64.1545	66.7042	64.0419	66.9666	80.8024	71.5786				1.148	38.6952	38.0952	43.6445
1.152	63.9295	66.4042	63.742	66.7042	80.4274	71.2411				1.15	38.5452	37.9828	43.4571
1.153	63.742	66.1417	63.4795	66.4042	80.0525	70.9036				1.152	38.4327	37.8328	43.2321
1.155	63.5171	65.8418	63.217	66.1417	79.6401	70.5662				1.153	38.3202	37.6828	43.0446
1.157	63.3296	65.5418	62.9545	65.8418	79.2651	70.2287				1.155	38.1702	37.5328	42.8571
1.158	63.1421	65.2793	62.6921	65.5793	78.8901	69.9288				1.157	38.0577	37.3828	42.6697
1.16	62.9171	64.9794	62.4296	65.3168	78.5152	69.5913				1.158	37.9453	37.2703	42.4447
1.162	62.7297	64.7169	62.1671	65.0169	78.1402	69.2913				1.16	37.7953	37.1204	42.2572
1.163	62.5047	64.4544	61.9047	64.7544	77.7653	68.9914				1.162	37.6828	37.0079	42.1072
1.165	62.3172	64.192	61.6422	64.4919	77.3903	68.6539				1.163	37.5703	36.8579	41.9198
1.167	62.0922	63.892	61.4173	64.2295	77.0529	68.354				1.165	37.4578	36.7079	41.7323
1.168	61.8673	63.6296	61.1548	63.967	76.6779	68.054				1.167	37.3078	36.5954	41.5448
1.17	61.6798	63.3671	60.8923	63.7045	76.3405	67.754				1.168	37.1953	36.4455	41.3573
1.172	61.4548	63.1046	60.6298	63.4796	75.9655	67.4916				1.17	37.0454	36.333	41.2073
1.173	61.2298	62.8421	60.4049	63.2171	75.628	67.1916				1.172	36.9329	36.183	41.0199
1.175	61.0424	62.5797	60.1424	62.9546	75.2906	66.8916				1.173	36.8204	36.0705	40.8324
1.177	60.8174	62.3547	59.8799	62.6922	74.9531	66.6292				1.175	36.6704	35.9205	40.6824
1.178	60.5924	62.0922	59.655	62.4672	74.6157	66.3292				1.177	36.5579	35.808	40.4949
1.18	60.4049	61.8298	59.3925	62.2047	74.2782	66.0667				1.178	36.4079	35.658	40.345
1.182	60.18	61.5673	59.1675	61.9798	73.9408	65.8043				1.18	36.2955	35.5456	40.1575
1.183	59.9925	61.3423	58.9051	61.7173	73.6033	65.5043				1.182	36.1455	35.3956	40.0075
1.185	59.7675	61.0799	58.6801	61.4923	73.2658	65.2418				1.183	36.033	35.2831	39.8575
1.187	59.58	60.8549	58.4551	61.2298	72.9284	64.9794				1.185	35.9205	35.1331	39.7075
1.188	59.3551	60.5924	58.2302	61.0049	72.6284	64.7169				1.187	35.7705	35.0206	39.5201
1.19	59.1676	60.3674	58.0052	60.7424	72.291	64.4544				1.188	35.658	34.8706	39.3701
1.192	58.9801	60.105	57.7802	60.5174	71.991	64.192				1.19	35.5456	34.7582	39.2201
1.193	58.7552	59.88	57.5927	60.2925	71.6535	63.9295				1.192	35.4331	34.6457	39.0701
1.195	58.5677	59.655	57.3678	60.0675	71.3536	63.667				1.193	35.2831	34.4957	38.9201
1.197	58.3802	59.3926	57.1428	59.805	71.0536	63.4046				1.195	35.1706	34.3832	38.7702
1.198	58.1927	59.1676	56.9178	59.58	70.7536	63.1421				1.197	35.0581	34.2707	38.6202
1.2	58.0052	58.9426	56.6928	59.3551	70.4537	62.9171				1.198	34.9456	34.1207	38.4702
1.202	57.8178	58.7177	56.4679	59.1301	70.1537	62.6547				1.2	34.8332	34.0082	38.3202
1.203	57.6303	58.4927	56.2429	58.9051	69.8538	62.4297				1.202	34.7207	33.8958	38.2077
1.205	57.4428	58.2677	56.0179	58.6802	69.5538	62.1672				1.203	34.6082	33.7458	38.0577
1.207	57.2928	58.0427	55.7929	58.4552	69.2538	61.9423				1.205	34.4957	33.6333	37.9078
1.208	57.1054	57.8178	55.568	58.2302	68.9539	61.7173				1.207	34.3832	33.5208	37.7953
1.21	56.9179	57.5928	55.343	58.0052	68.6914	61.4923				1.208	34.2707	33.4083	37.6453
1.212	56.7304	57.3678	55.118	57.7803	68.3915	61.2298				1.21	34.1582	33.2583	37.4953
1.213	56.5804	57.1803	54.8931	57.5928	68.129	61.0049				1.212	34.0457	33.1459	37.3828
1.215	56.3929	56.9554	54.6681	57.3678	67.829	60.7799				1.213	33.9333	33.0334	37.2328
1.217	56.243	56.7304	54.4431	57.1429	67.5666	60.5549				1.215	33.8208	32.9209	37.1204
1.218	56.0555	56.5429	54.2182	56.9179	67.3041	60.33				1.217	33.7083	32.8084	36.9704
1.22	55.9055	56.318	53.9932	56.6929	67.0041	60.105				1.218	33.5958	32.6959	36.8579
1.222	55.718	56.093	53.7682	56.5054	66.7417	59.88				1.22	33.5208	32.5459	36.7079
1.223	55.568	55.9055	53.5432	56.2805	66.4792	59.655				1.222	33.4083	32.4709	36.5954
1.225	55.3806	55.6805	53.3558	56.093	66.2167	59.4301				1.223	33.2958	32.3585	36.4829
1.227	55.2306	55.4931	53.1308	55.868	65.9543	59.2426				1.225	33.1833	32.246	36.333
1.228	55.0431	55.3056	52.9058	55.6805	65.6918	59.0176				1.227	33.1084	32.1335	36.2205
1.23	54.8931	55.0806	52.7183	55.4556	65.4293	58.7927				1.228	32.9959	32.021	36.108
1.232	54.7432	54.8931	52.4934	55.2681	65.1668	58.6052				1.23	32.8834	31.9085	35.9955
1.233	54.5557	54.7057	52.3059	55.0431	64.9419	58.3802				1.232	32.8084	31.796	35.883
1.235	54.4057	54.5182	52.0809	54.8556	64.6794	58.1552				1.233	32.6959	31.6835	35.7705
1.237	54.2182	54.3307	51.8934	54.6682	64.4169	57.9678				1.235	32.6209	31.6086	35.658
1.238	54.0682	54.1432	51.706	54.4807	64.192	57.7428				1.237	32.5084	31.4961	35.5456
1.24	53.9183	53.9558	51.5185	54.2557	63.9295	57.5553				1.238	32.4334	31.3836	35.4331
1.242	53.7308	53.7683	51.2935	54.0682	63.7045	57.3678				1.24	32.321	31.2711	35.3206
1.243	53.5808	53.5808	51.106	53.8808	63.4421	57.1429				1.242	32.246	31.1961	35.2081
1.245	53.4308	53.3933	50.9186	53.6933	63.2171	56.9554				1.243	32.1335	31.0836	35.0956
1.247	53.2808	53.2058	50.7311	53.5058	62.9921	56.7679				1.245	32.0585	31.0086	34.9831
1.248	53.0934	53.0184	50.5436	53.2808	62.7672	56.5429				1.247	31.9835	30.8961	34.8706
1.25	52.9434	52.8309	50.3936	53.0934	62.5047	56.3555				1.248	31.871	30.7837	34.7582
1.252	52.7934	52.6434	50.2062	52.9059	62.2797	56.168				1.25	31.796	30.7087	34.6832
1.253	52.6809	52.4934	50.0187	52.7184	62.0547	55.9805				1.252	31.721	30.5962	34.5707
1.255	52.5309	52.306	49.8687	52.5309	61.8298	55.793				1.253	31.6086	30.5212	34.4582
1.257	52.3809	52.1185	49.6812	52.3435	61.6048	55.6056				1.255	31.5336	30.4462	34.3457
1.258	52.231	51.931	49.4937	52.156	61.3798	55.4181				1.257	31.4586	30.3337	34.2707
1.26	52.081	51.781	49.3438	51.9685	61.1549	55.2306				1.258	31.3836	30.2587	34.1582
1.262	51.9685	51.5936	49.1938	51.781	60.9299	55.0431				1.26	31.3086	30.1837	34.0832
1.263	51.8185	51.4061	49.0063	51.5936	60.7049	54.8556				1.262	31.2336	30.0712	33.9708
1.265	51.706	51.2561	48.8563	51.4061	60.5174	54.6682				1.263	31.1211	29.9962	33.8958
1.267	51.5561	51.0686	48.7063	51.2561	60.2925	54.4807				1.265	31.0461	29.9213	33.7833
1.268	51.4061	50.9186	48.5189	51.0686	60.0675	54.2932				1.267	30.9711	29.8463	33.7083
1.27	51.2936	50.7687	48.3689	50.8811	59.88	54.1057				1.268	30.8961	29.7713	33.5958
1.272	51.1436	50.5812	48.2189	50.7312	59.655	53.9558				1.27	30.8211	29.6963	33.5208
1.273	51.0311	50.4312	48.0689	50.5437	59.4676	53.7683				1.272	30.7837	29.6213	33.4458
1.275	50.9186	50.2812	47.9189	50.3562	59.2426	53.5808				1.273	30.7087	29.5463	33.3333
1.277	50.7687	50.0937	47.7689	50.2062	59.0551	53.3933				1.275	30.6337	29.4713	33.2583
1.278	50.6562	49.9438	47.619	50.0187	58.8302	53.2433				1.277	30.5587	29.3963	33.1833
1.28	50.5437	49.7938	47.469	49.8313	58.6427	53.0559				1.278	30.4837	29.3213	33.0709
1.282	50.4312	49.6438	47.319	49.6813	58.4552	52.9059				1.28	30.4462	29.2463	32.9959
1.283	50.2812	49.4563	47.2065	49.4938	58.2677	52.7184				1.282	30.3712	29.1714	32.9209
1.285	50.1687	49.3063	47.0565	49.3438	58.0427	52.5309				1.283	30.2962	29.0964	32.8084
1.287	50.0562	49.1564	46.9066	49.1938	57.8553	52.3809				1.285	30.2587	29.0214	32.7334
1.288	49.9438	49.0064	46.7941	49.0064	57.6678	52.1935				1.287	30.1837	28.9464	32.6584
1.29	49.7938	48.8564	46.6441	48.8564	57.4803	52.0435				1.288	30.1462	28.9089	32.5834
1.292	49.6813	48.7064	46.4941	48.7064	57.2928	51.856				1.29	30.0712	28.8339	32.4709
1.293	49.5688	48.5564	46.3816	48.5189	57.1054	51.706				1.292	30.0338	28.7589	32.3959
1.295	49.4563	48.4064	46.2317	48.3689	56.9179	51.5561				1.293	29.9962	28.7214	32.321
1.297	49.3438	48.294	46.1192	48.219	56.7304	51.3686				1.295	29.9588	28.6464	32.246
1.298	49.2313	48.144	45.9692	48.069	56.5804	51.2186				1.297	29.8838	28.6089	32.171
1.3	49.1189	47.994	45.8567	47.919	56.3929	51.0311				1.298	29.8463	28.5339	32.096
1.302	49.0064	47.844	45.7442	47.769	56.2055	50.8811				1.3	29.8088	28.4589	32.021
1.303	48.8939	47.7315	45.5942	47.6191	56.0555	50.7312				1.302	29.7713	28.4215	31.946
1.305	48.7439	47.5816	45.4817	47.4691	55.868	50.5812				1.303	29.7338	28.3839	31.871
1.307	48.6314	47.4316	45.3318	47.3191	55.718	50.3937				1.305	29.6963	28.309	31.796
1.308	48.5564	47.3191	45.2193	47.1691	55.5306	50.2437				1.307	29.6588	28.2715	31.721
1.31	48.4064	47.1691	45.1068	47.0191	55.3806	50.0937				1.308	29.6213	28.1965	31.646
1.312	48.3315	47.0566	44.9943	46.8691	55.1931	49.9438				1.31	29.5838	28.159	31.571
1.313	48.219	46.9066	44.8443	46.7567	55.0431	49.7938				1.312	29.5463	28.084	31.4961
1.315	48.1065	46.7942	44.7318	46.6067	54.8931	49.6438				1.313	29.5088	28.0465	31.4211
1.317	47.994	46.6817	44.6193	46.4567	54.7432	49.4938				1.315	29.4713	28.009	31.3461
1.318	47.8815	46.5317	44.5069	46.3067	54.5557	49.3438				1.317	29.4338	27.9715	31.2711
1.32	47.769	46.4192	44.3944	46.1942	54.4057	49.1564				1.318	29.4338	27.8965	31.1961
1.322	47.6191	46.2692	44.2819	46.0442	54.2557	49.0064				1.32	29.3963	27.859	31.1211
1.323	47.5066	46.1567	44.1694	45.8943	54.1057	48.8564				1.322	29.3588	27.8215	31.0836
1.325	47.3941	46.0442	44.0569	45.7818	53.9558	48.7064				1.323	29.3213	27.784	31.0086
1.327	47.2816	45.9318	43.9069	45.6318	53.8058	48.5564				1.325	29.3213	27.709	30.9336
1.328	47.1691	45.8193	43.7944	45.5193	53.6558	48.4064				1.327	29.2838	27.6715	30.8586
1.33	47.0191	45.6693	43.682	45.3693	53.5058	48.2565				1.328	29.2463	27.634	30.7837
1.332	46.9066	45.5568	43.5695	45.2568	53.3558	48.1065				1.33	29.2089	27.5966	30.7462
1.333	46.7942	45.4443	43.457	45.1069	53.2058	47.9565				1.332	29.2089	27.5591	30.6712
1.335	46.6442	45.3318	43.3445	44.9944	53.0934	47.8065				1.333	29.1714	27.5216	30.5962
1.337	46.5317	45.2193	43.232	44.8444	52.9434	47.6565				1.335	29.1339	27.4841	30.5587
1.338	46.4192	45.1069	43.1195	44.7319	52.7934	47.5066				1.337	29.1339	27.4466	30.4837
1.34	46.3067	44.9944	43.007	44.6194	52.6809	47.3566				1.338	29.0964	27.3716	30.4462
1.342	46.1942	44.8819	42.8946	44.4694	52.5309	47.2066				1.34	29.0589	27.3341	30.3712
1.343	46.0442	44.8069	42.7821	44.357	52.4184	47.0941				1.342	29.0214	27.2966	30.2962
1.345	45.9318	44.6944	42.6696	44.2445	52.2685	46.9441				1.343	29.0214	27.2591	30.2587
1.347	45.8193	44.5819	42.5571	44.132	52.156	46.7942				1.345	28.9839	27.2216	30.1837
1.348	45.7068	44.4694	42.4821	44.0195	52.006	46.6442				1.347	28.9464	27.1841	30.1462
1.35	45.5943	44.357	42.3696	43.907	51.8935	46.4942				1.348	28.9089	27.1466	30.0712
1.352	45.5193	44.2445	42.2946	43.7945	51.7435	46.3817				1.35	28.9089	27.1091	29.9962
1.353	45.4068	44.1695	42.2197	43.682	51.6311	46.2317				1.352	28.8714	27.0716	29.9588
1.355	45.2943	44.057	42.1447	43.5695	51.5186	46.0817				1.353	28.8339	27.0341	29.8838
1.357	45.1818	43.9445	42.0697	43.4571	51.4061	45.9693				1.355	28.7964	26.9591	29.8088
1.358	45.0694	43.832	41.9947	43.3446	51.2936	45.8193				1.357	28.7964	26.9216	29.7713
1.36	44.9944	43.757	41.9197	43.2321	51.1436	45.6693				1.358	28.7589	26.9216	29.6963
1.362	44.8819	43.6445	41.8072	43.1196	51.0311	45.5568				1.36	28.7214	26.8841	29.6588
1.363	44.7694	43.5321	41.7322	43.0446	50.9186	45.4068				1.362	28.6839	26.8466	29.5838
1.365	44.6944	43.4571	41.6197	42.9321	50.8062	45.2943				1.363	28.6464	26.8091	29.5463
1.367	44.5819	43.3446	41.5072	42.8197	50.6937	45.1818				1.365	28.6089	26.7717	29.4713
1.368	44.5069	43.2696	41.4323	42.7072	50.5812	45.0319				1.367	28.5714	26.7342	29.4338
1.37	44.3944	43.1571	41.2823	42.6322	50.4687	44.9194				1.368	28.5339	26.6967	29.3588
1.372	44.3195	43.0821	41.1698	42.5197	50.3562	44.8069				1.37	28.4964	26.6592	29.3213
1.373	44.207	42.9696	41.0573	42.4072	50.2812	44.6569				1.372	28.4589	26.6217	29.2463
1.375	44.132	42.8946	40.9448	42.3322	50.1687	44.5444				1.373	28.4215	26.5842	29.2089
1.377	44.0195	42.8197	40.8323	42.2197	50.0562	44.432				1.375	28.3839	26.5467	29.1339
1.378	43.9445	42.7072	40.7198	42.1072	49.9438	44.282				1.377	28.3465	26.5092	29.0964
1.38	43.8695	42.6322	40.6073	42.0322	49.8313	44.1695				1.378	28.309	26.4717	29.0589
1.382	43.7945	42.5197	40.4949	41.9198	49.7563	44.057				1.38	28.309	26.4717	28.9839
1.383	43.7195	42.4447	40.3824	41.8073	49.6438	43.9445				1.382	28.2715	26.4342	28.9464
1.385	43.6445	42.3697	40.2699	41.7323	49.5313	43.832				1.383	28.234	26.3967	28.9089
1.387	43.5695	42.2572	40.1574	41.6198	49.4188	43.7195				1.385	28.1965	26.3592	28.8339
1.388	43.4946	42.1822	40.0449	41.5073	49.3063	43.6071				1.387	28.159	26.3217	28.7964
1.39	43.4196	42.0697	39.9699	41.4323	49.1938	43.4571				1.388	28.1215	26.2842	28.7214
1.392	43.3446	41.9948	39.8574	41.3198	49.1189	43.3446				1.39	28.084	26.2467	28.6839
1.393	43.2696	41.9198	39.745	41.2448	49.0064	43.2321				1.392	28.0465	26.2092	28.6464
1.395	43.1946	41.8448	39.6325	41.1324	48.8939	43.1196				1.393	28.009	26.2092	28.6089
1.397	43.1196	41.7323	39.52	41.0574	48.7814	43.0071				1.395	27.9715	26.1717	28.5714
1.398	43.0446	41.6573	39.445	40.9449	48.6689	42.8946				1.397	27.934	26.1342	28.4964
1.4	42.9696	41.5823	39.3325	40.8699	48.5939	42.7822				1.398	27.8965	26.0967	28.4589
1.402	42.8946	41.5073	39.22	40.7574	48.4814	42.7072				1.4	27.859	26.0967	28.4215
1.403	42.8197	41.3948	39.1075	40.6824	48.3689	42.5947				1.402	27.8215	26.0592	28.3839
1.405	42.7447	41.3198	39.0326	40.5699	48.294	42.4822				1.403	27.784	26.0218	28.3465
1.407	42.6697	41.2448	38.9201	40.4949	48.1815	42.3697				1.405	27.7465	25.9842	28.309
1.408	42.5947	41.1698	38.8076	40.3824	48.069	42.2947				1.407	27.709	25.9842	28.2715
1.41	42.5197	41.0574	38.7326	40.3075	47.994	42.1822				1.408	27.6715	25.9468	28.234
1.412	42.4447	40.9824	38.6201	40.195	47.8815	42.0697				1.41	27.634	25.9093	28.1965
1.413	42.3697	40.9074	38.5451	40.12	47.769	41.9948				1.412	27.5966	25.9093	28.159
1.415	42.2947	40.8324	38.4326	40.045	47.694	41.8823				1.413	27.5966	25.8718	28.1215
1.417	42.2197	40.7574	38.3576	39.9325	47.5816	41.8073				1.415	27.5591	25.8343	28.084
1.418	42.1447	40.6449	38.2452	39.8575	47.5066	41.6948				1.417	27.5216	25.8343	28.0465
1.42	42.0697	40.5699	38.1701	39.745	47.3941	41.5823				1.418	27.4841	25.7968	28.009
1.422	41.9948	40.4949	38.0577	39.67	47.2816	41.5073				1.42	27.4466	25.7968	27.9715
1.423	41.9198	40.42	37.9827	39.5576	47.2066	41.3948				1.422	27.4091	25.7593	27.934
1.425	41.8448	40.345	37.9077	39.4826	47.0941	41.3198				1.423	27.3716	25.7218	27.8965
1.427	41.7698	40.2325	37.7952	39.4076	47.0191	41.2073				1.425	27.3716	25.7218	27.859
1.428	41.6573	40.1575	37.7202	39.2951	46.9066	41.1324				1.427	27.3341	25.6843	27.8215
1.43	41.5823	40.0825	37.6077	39.2201	46.8317	41.0199				1.428	27.2966	25.6843	27.784
1.432	41.5073	40.0075	37.5327	39.1076	46.7192	40.9449				1.43	27.2591	25.6468	27.7465
1.433	41.4323	39.9325	37.4203	39.0326	46.6442	40.8699				1.432	27.2216	25.6468	27.709
1.435	41.3198	39.8575	37.3453	38.9576	46.5317	40.7574				1.433	27.2216	25.6093	27.6715
1.437	41.2448	39.7825	37.2703	38.8451	46.4567	40.6824				1.435	27.1841	25.6093	27.634
1.438	41.1698	39.7075	37.1578	38.7702	46.3817	40.6074				1.437	27.1466	25.5718	27.634
1.44	41.0949	39.6326	37.0828	38.6952	46.2692	40.4949				1.438	27.1091	25.5718	27.5966
1.442	41.0199	39.5201	37.0078	38.5827	46.1942	40.42				1.44	27.0716	25.5343	27.5591
1.443	40.9074	39.4451	36.8953	38.5077	46.0817	40.345				1.442	27.0341	25.5343	27.5216
1.445	40.8324	39.3701	36.8203	38.4327	46.0067	40.2325				1.443	27.0341	25.4968	27.4841
1.447	40.7574	39.2951	36.7453	38.3577	45.9318	40.1575				1.445	26.9966	25.4968	27.4841
1.448	40.6824	39.2201	36.6703	38.2452	45.8193	40.0825				1.447	26.9591	25.4593	27.4466
1.45	40.6074	39.1451	36.5579	38.1702	45.7443	40.0075				1.448	26.9216	25.4593	27.4091
1.452	40.5324	39.0701	36.4829	38.0952	45.6693	39.895				1.45	26.9216	25.4218	27.3716
1.453	40.4574	38.9951	36.4079	37.9828	45.5943	39.82				1.452	26.8841	25.4218	27.3716
1.455	40.3824	38.9201	36.3329	37.9078	45.4818	39.745				1.453	26.8841	25.3843	27.3341
1.457	40.3075	38.8451	36.2579	37.8328	45.4068	39.6326				1.455	26.8466	25.3843	27.2966
1.458	40.195	38.7327	36.1454	37.7578	45.3318	39.5576				1.457	26.8091	25.3468	27.2591
1.46	40.12	38.6577	36.0704	37.6453	45.2568	39.4826				1.458	26.8091	25.3468	27.2591
1.462	40.045	38.5827	35.9954	37.5703	45.1444	39.4076				1.46	26.7717	25.3093	27.2216
1.463	39.97	38.5077	35.9204	37.4953	45.0694	39.2951				1.462	26.7717	25.3093	27.1841
1.465	39.895	38.4327	35.8454	37.3828	44.9944	39.2201				1.463	26.7717	25.2718	27.1841
1.467	39.82	38.3577	35.733	37.3078	44.9194	39.1451				1.465	26.7342	25.2718	27.1466
1.468	39.745	38.2827	35.658	37.2328	44.8069	39.0701				1.467	26.7342	25.2343	27.1091
1.47	39.67	38.2077	35.583	37.1579	44.7319	38.9951				1.468	26.6967	25.2343	27.0716
1.472	39.5951	38.1327	35.508	37.0829	44.6569	38.8826				1.47	26.6967	25.1969	27.0716
1.473	39.5201	38.0577	35.433	36.9704	44.5819	38.8077				1.472	26.6592	25.1969	27.0341
1.475	39.4451	37.9828	35.358	36.8954	44.5069	38.7327				1.473	26.6592	25.1594	26.9966
1.477	39.3326	37.9078	35.283	36.8204	44.432	38.6577				1.475	26.6217	25.1594	26.9966
1.478	39.2576	37.8328	35.208	36.7454	44.3195	38.5827				1.477	26.6217	25.1219	26.9591
1.48	39.1826	37.7578	35.133	36.6329	44.2445	38.5077				1.478	26.5842	25.1219	26.9216
1.482	39.1076	37.6828	35.058	36.5579	44.1695	38.4327				1.48	26.5842	25.0844	26.9216
1.483	39.0326	37.6078	34.983	36.4829	44.0945	38.3577				1.482	26.5467	25.0844	26.8841
1.485	38.9576	37.5328	34.9081	36.4079	43.982	38.2452				1.483	26.5467	25.0469	26.8466
1.487	38.8826	37.4203	34.8331	36.333	43.907	38.1702				1.485	26.5467	25.0094	26.8466
1.488	38.8077	37.3453	34.7956	36.258	43.832	38.0952				1.487	26.5092	25.0094	26.8091
1.49	38.6952	37.2703	34.7206	36.183	43.7195	38.0202				1.488	26.5092	24.9719	26.8091
1.492	38.6202	37.1953	34.6456	36.108	43.6445	37.9453				1.49	26.5092	24.9719	26.7717
1.493	38.5452	37.1204	34.5706	36.033	43.5695	37.8703				1.492	26.5092	24.9344	26.7717
1.495	38.4702	37.0454	34.4956	35.958	43.4571	37.7953				1.493	26.4717	24.9344	26.7342
1.497	38.3952	36.9704	34.4206	35.8455	43.3821	37.7203				1.495	26.4717	24.9344	26.7342
1.498	38.2827	36.8954	34.3456	35.7705	43.3071	37.6453				1.497	26.4717	24.8969	26.6967
1.5	38.2077	36.8204	34.3081	35.6955	43.2321	37.5703				1.498	26.4717	24.8969	26.6967
1.502	38.1327	36.7454	34.2332	35.658	43.1196	37.4953				1.5	26.4717	24.8594	26.6592
1.503	38.0577	36.6704	34.1582	35.5456	43.0446	37.4203				1.502	26.4342	24.8594	26.6592
1.505	37.9828	36.5954	34.0832	35.5081	42.9696	37.3453				1.503	26.4342	24.8219	26.6592
1.507	37.9078	36.5204	34.0457	35.4331	42.8946	37.2703				1.505	26.4342	24.8219	26.6217
1.508	37.8328	36.4455	33.9707	35.3581	42.8197	37.1953				1.507	26.4342	24.8219	26.6217
1.51	37.7203	36.3704	33.8957	35.2831	42.7072	37.1204				1.508	26.3967	24.7844	26.5842
1.512	37.6453	36.2955	33.8582	35.2081	42.6322	37.0454				1.51	26.3967	24.7844	26.5842
1.513	37.5703	36.2205	33.7832	35.1331	42.5572	36.9704				1.512	26.3967	24.7469	26.5842
1.515	37.4953	36.108	33.7457	35.0581	42.4822	36.8954				1.513	26.3592	24.7469	26.5467
1.517	37.4203	36.033	33.6707	34.9831	42.3697	36.8204				1.515	26.3592	24.7094	26.5467
1.518	37.3828	35.958	33.6332	34.9081	42.2947	36.7454				1.517	26.3592	24.7094	26.5467
1.52	37.3078	35.883	33.5582	34.8332	42.2197	36.6704				1.518	26.3217	24.6719	26.5092
1.522	37.2328	35.808	33.5207	34.7582	42.1447	36.5954				1.52	26.3217	24.6719	26.5092
1.523	37.1579	35.733	33.4457	34.6832	42.0697	36.5204				1.522	26.3217	24.6344	26.4717
1.525	37.0829	35.6955	33.4083	34.6082	41.9573	36.4455				1.523	26.3217	24.6344	26.4717
1.527	37.0079	35.5831	33.3708	34.5707	41.8823	36.3704				1.525	26.2842	24.5969	26.4717
1.528	36.9329	35.5456	33.2958	34.4957	41.8073	36.2955				1.527	26.2842	24.5969	26.4717
1.53	36.8954	35.4706	33.2583	34.4207	41.7323	36.2205				1.528	26.2842	24.5969	26.4342
1.532	36.8204	35.3956	33.2208	34.3457	41.6573	36.183				1.53	26.2842	24.5594	26.4342
1.533	36.7454	35.3206	33.1458	34.3082	41.5448	36.108				1.532	26.3217	24.5594	26.4342
1.535	36.6704	35.2456	33.1083	34.2332	41.4698	36.033				1.533	26.3217	24.5219	26.3967
1.537	36.5954	35.1706	33.0708	34.1582	41.3948	35.958				1.535	26.3217	24.5219	26.3967
1.538	36.5579	35.0956	32.9958	34.0832	41.3198	35.883				1.537	26.3217	24.5219	26.3967
1.54	36.4829	35.0581	32.9583	34.0457	41.2448	35.8455				1.538	26.3217	24.4844	26.3967
1.542	36.4079	34.9831	32.9208	33.9708	41.1698	35.7705				1.54	26.3217	24.4844	26.3967
1.543	36.333	34.9081	32.8833	33.8958	41.0949	35.6955				1.542	26.3217	24.4469	26.3592
1.545	36.258	34.8332	32.8458	33.8583	41.0199	35.658				1.543	26.3217	24.4469	26.3592
1.547	36.1455	34.7582	32.7708	33.7833	40.9449	35.5831				1.545	26.2842	24.4094	26.3592
1.548	36.0705	34.7207	32.7333	33.7458	40.8699	35.5081				1.547	26.2842	24.4094	26.3592
1.55	35.958	34.6457	32.6958	33.6708	40.7949	35.4706				1.548	26.2842	24.4094	26.3592
1.552	35.8455	34.5707	32.6583	33.5958	40.7199	35.3956				1.55	26.2467	24.3719	26.3592
1.553	35.733	34.4957	32.6208	33.5583	40.6449	35.3581				1.552	26.2467	24.3719	26.3217
1.555	35.6206	34.4582	32.5834	33.4833	40.5699	35.2831				1.553	26.2467	24.3719	26.3217
1.557	35.4706	34.3832	32.5459	33.4083	40.4949	35.2081				1.555	26.2092	24.3345	26.3217
1.558	35.3581	34.3082	32.5084	33.3708	40.42	35.1706				1.557	26.2092	24.3345	26.3217
1.56	35.2456	34.2707	32.4709	33.2958	40.345	35.0956				1.558	26.1717	24.3345	26.3217
1.562	35.1331	34.1957	32.4334	33.2208	40.3075	35.0581				1.56	26.1717	24.297	26.3217
1.563	35.0206	34.1207	32.3959	33.1833	40.2325	34.9831				1.562	26.1342	24.297	26.3217
1.565	34.9081	34.0832	32.3584	33.1084	40.1575	34.9456				1.563	26.1342	24.2595	26.3217
1.567	34.7957	34.0082	32.3209	33.0709	40.0825	34.8706				1.565	26.0967	24.2595	26.3217
1.568	34.7207	33.9708	32.2459	32.9959	40.045	34.8332				1.567	26.0967	24.2595	26.3217
1.57	34.6457	33.8958	32.2084	32.9584	39.97	34.7957				1.568	26.0592	24.222	26.3217
1.572	34.5707	33.8583	32.2084	32.8834	39.895	34.7207				1.57	26.0218	24.222	26.3217
1.573	34.4957	33.7833	32.1709	32.8459	39.8575	34.6832				1.572	26.0218	24.222	26.3217
1.575	34.4207	33.7458	32.1334	32.7709	39.7825	34.6457				1.573	25.9842	24.1845	26.3217
1.577	34.3832	33.6708	32.0959	32.7334	39.7075	34.5707				1.575	25.9842	24.1845	26.3217
1.578	34.3457	33.5958	32.0584	32.6584	39.67	34.5332				1.577	25.9468	24.1845	26.3217
1.58	34.2707	33.5583	32.0209	32.6209	39.5951	34.4957				1.578	25.9093	24.147	26.3217
1.582	34.2332	33.4833	31.9834	32.5459	39.5576	34.4582				1.58	25.9093	24.147	26.3217
1.583	34.1957	33.4458	31.9459	32.5084	39.4826	34.4207				1.582	25.8718	24.147	26.3217
1.585	34.1207	33.3708	31.9084	32.4334	39.4451	34.3457				1.583	25.8718	24.1095	26.3217
1.587	34.0832	33.3333	31.8709	32.3959	39.3701	34.3082				1.585	25.8343	24.1095	26.3217
1.588	34.0457	33.2958	31.8709	32.3585	39.3326	34.2707				1.587	25.7968	24.072	26.3217
1.59	33.9708	33.2208	31.8334	32.2835	39.2576	34.2332				1.588	25.7968	24.072	26.3217
1.592	33.8958	33.1833	31.796	32.246	39.2201	34.1957				1.59	25.7593	24.072	26.3217
1.593	33.8583	33.1084	31.7585	32.171	39.1451	34.1582				1.592	25.7218	24.072	26.3217
1.595	33.7833	33.0709	31.721	32.1335	39.1076	34.0832				1.593	25.7218	24.0345	26.3217
1.597	33.7083	33.0334	31.721	32.096	39.0701	34.0457				1.595	25.6843	24.0345	26.3217
1.598	33.6333	32.9584	31.6835	32.021	38.9951	34.0082				1.597	25.6843	24.0345	26.3592
1.6	33.5958	32.9209	31.646	31.9835	38.9576	33.9708				1.598	25.6468	24.0345	26.3592
1.602	33.5208	32.8834	31.6085	31.946	38.8826	33.9333				1.6	25.6093	23.997	26.3592
1.603	33.4458	32.8084	31.6085	31.871	38.8451	33.8958				1.602	25.6093	23.997	26.3592
1.605	33.3708	32.7709	31.571	31.8335	38.8077	33.8583				1.603	25.5718	23.997	26.3592
1.607	33.3333	32.7334	31.5335	31.796	38.7327	33.8208				1.605	25.5718	23.997	26.3592
1.608	33.2583	32.6959	31.496	31.721	38.6952	33.7833				1.607	25.5343	23.997	26.3217
1.61	33.1833	32.6584	31.496	31.6835	38.6577	33.7458				1.608	25.5343	23.997	26.3217
1.612	33.1459	32.5834	31.4585	31.646	38.5827	33.7083				1.61	25.4968	23.9595	26.3217
1.613	33.1084	32.5459	31.421	31.6086	38.5452	33.6708				1.612	25.4968	23.9595	26.3217
1.615	33.0334	32.5084	31.421	31.571	38.4702	33.6333				1.613	25.4593	23.9595	26.3217
1.617	32.9959	32.4709	31.3835	31.4961	38.4327	33.5958				1.615	25.4593	23.9595	26.3217
1.618	32.9584	32.4334	31.346	31.4586	38.3952	33.5583				1.617	25.4593	23.9595	26.3217
1.62	32.9209	32.3585	31.346	31.4211	38.3202	33.5208				1.618	25.4218	23.9595	26.3217
1.622	32.8834	32.321	31.3085	31.3836	38.2827	33.4833				1.62	25.4218	23.9595	26.2842
1.623	32.8459	32.2835	31.271	31.3086	38.2452	33.4458				1.622	25.4218	23.9595	26.2842
1.625	32.8084	32.246	31.271	31.2711	38.1702	33.4083				1.623	25.4218	23.9595	26.2842
1.627	32.7709	32.2085	31.2335	31.2336	38.1327	33.3708				1.625	25.4218	23.922	26.2842
1.628	32.7334	32.171	31.196	31.1961	38.0952	33.3333				1.627	25.4218	23.922	26.2842
1.63	32.6959	32.1335	31.196	31.1586	38.0202	33.2958				1.628	25.3843	23.922	26.2842
1.632	32.6584	32.096	31.1585	31.0836	37.9828	33.2583				1.63	25.3843	23.922	26.2842
1.633	32.6209	32.0585	31.121	31.0461	37.9453	33.2208				1.632	25.3843	23.922	26.2842
1.635	32.5834	32.021	31.121	31.0086	37.9078	33.2208				1.633	25.3468	23.922	26.2842
1.637	32.5459	31.9835	31.0835	30.9711	37.8328	33.1833				1.635	25.3468	23.922	26.2467
1.638	32.5459	31.946	31.046	30.9336	37.7953	33.1459				1.637	25.3093	23.8845	26.2467
1.64	32.5084	31.9085	31.046	30.8961	37.7578	33.1084				1.638	25.3093	23.8845	26.2467
1.642	32.4709	31.871	31.0085	30.8586	37.7203	33.0709				1.64	25.2718	23.8845	26.2467
1.643	32.4709	31.8335	31.0085	30.8211	37.6828	33.0334				1.642	25.2718	23.8845	26.2467
1.645	32.4334	31.796	30.9711	30.7837	37.6453	33.0334				1.643	25.2343	23.847	26.2467
1.647	32.4334	31.7585	30.9711	30.7462	37.5703	32.9959				1.645	25.2343	23.847	26.2092
1.648	32.4334	31.721	30.9336	30.6712	37.5328	32.9584				1.647	25.2343	23.847	26.2092
1.65	32.3959	31.6835	30.8961	30.6337	37.4953	32.9209				1.648	25.1969	23.8095	26.2092
1.652	32.3959	31.646	30.8961	30.5962	37.4578	32.8834				1.65	25.1969	23.8095	26.2092
1.653	32.3959	31.6086	30.8586	30.5587	37.4203	32.8834				1.652	25.1969	23.772	26.1717
1.655	32.3959	31.571	30.8586	30.5212	37.3828	32.8459				1.653	25.1969	23.772	26.1717
1.657	32.3959	31.5336	30.8211	30.4837	37.3453	32.8084				1.655	25.1594	23.772	26.1717
1.658	32.3959	31.4961	30.7836	30.4462	37.3078	32.7709				1.657	25.1969	23.7345	26.1717
1.66	32.3959	31.4586	30.7836	30.4087	37.2703	32.7334				1.658	25.1969	23.7345	26.1342
1.662	32.3959	31.4211	30.7461	30.3712	37.2328	32.7334				1.66	25.1969	23.7345	26.1342
1.663	32.3959	31.4211	30.7086	30.2962	37.1953	32.6959				1.662	25.1969	23.697	26.1342
1.665	32.3959	31.3836	30.7086	30.2587	37.1579	32.6584				1.663	25.1969	23.697	26.1342
1.667	32.3959	31.3461	30.6711	30.2212	37.1204	32.6209				1.665	25.2343	23.6595	26.0967
1.668	32.3959	31.3086	30.6336	30.1837	37.0829	32.6209				1.667	25.2343	23.6595	26.0967
1.67	32.4334	31.2711	30.5961	30.1462	37.0079	32.5834				1.668	25.2343	23.6595	26.0967
1.672	32.4334	31.2711	30.5961	30.1087	36.9704	32.5459				1.67	25.2343	23.6221	26.0967
1.673	32.4334	31.2336	30.5586	30.0712	36.9329	32.5084				1.672	25.2718	23.6221	26.0967
1.675	32.4334	31.1961	30.5586	30.0338	36.8954	32.5084				1.673	25.2718	23.6221	26.0592
1.677	32.4334	31.1586	30.5211	29.9962	36.8204	32.4709				1.675	25.2718	23.5846	26.0592
1.678	32.3959	31.1211	30.4836	29.9588	36.7829	32.4334				1.677	25.2718	23.5846	26.0592
1.68	32.3959	31.1211	30.4836	29.9213	36.7454	32.4334				1.678	25.2718	23.5846	26.0592
1.682	32.3585	31.0836	30.4461	29.8838	36.7079	32.3959				1.68	25.2718	23.5471	26.0218
1.683	32.321	31.0461	30.4086	29.8463	36.6704	32.3585				1.682	25.2718	23.5471	26.0218
1.685	32.2835	31.0086	30.4086	29.8088	36.6329	32.321				1.683	25.3093	23.5096	26.0218
1.687	32.246	31.0086	30.3711	29.7713	36.5954	32.321				1.685	25.3093	23.5096	25.9842
1.688	32.171	30.9711	30.3336	29.7338	36.5204	32.2835				1.687	25.3093	23.4721	25.9842
1.69	32.1335	30.9336	30.3336	29.6963	36.4829	32.246				1.688	25.3093	23.4721	25.9842
1.692	32.0585	30.8961	30.2961	29.6588	36.4455	32.2085				1.69	25.3468	23.4346	25.9468
1.693	32.021	30.8586	30.2961	29.6213	36.4079	32.2085				1.692	25.3468	23.4346	25.9468
1.695	31.946	30.8586	30.2586	29.5838	36.3704	32.171				1.693	25.3843	23.3971	25.9468
1.697	31.9085	30.8211	30.2586	29.5463	36.333	32.1335				1.695	25.3843	23.3971	25.9468
1.698	31.871	30.7837	30.2212	29.5088	36.2955	32.096				1.697	25.3843	23.3596	25.9093
1.7	31.796	30.7837	30.1837	29.4713	36.258	32.096				1.698	25.4218	23.3596	25.9093
1.702	31.7585	30.7462	30.1837	29.4338	36.2205	32.0585				1.7	25.4593	23.3221	25.9093
1.703	31.721	30.7087	30.1462	29.3963	36.2205	32.021				1.702	25.4593	23.3221	25.9093
1.705	31.646	30.7087	30.1462	29.3588	36.183	31.9835				1.703	25.4968	23.2846	25.8718
1.707	31.6086	30.6712	30.1087	29.3213	36.1455	31.9835				1.705	25.5343	23.2846	25.8718
1.708	31.5336	30.6337	30.1087	29.2838	36.108	31.946				1.707	25.5343	23.2471	25.8718
1.71	31.4586	30.5962	30.0712	29.2463	36.0705	31.9085				1.708	25.5718	23.2471	25.8718
1.712	31.3836	30.5962	30.0712	29.2463	36.0705	31.9085				1.71	25.6093	23.2096	25.8343
1.713	31.3086	30.5587	30.0712	29.2089	36.033	31.871				1.712	25.6468	23.2096	25.8343
1.715	31.2336	30.5212	30.0337	29.1714	35.9955	31.8335				1.713	25.6843	23.2096	25.8343
1.717	31.1586	30.4837	30.0337	29.1339	35.9955	31.8335				1.715	25.6843	23.1721	25.7968
1.718	31.0836	30.4837	29.9962	29.1339	35.958	31.796				1.717	25.7218	23.1721	25.7968
1.72	31.0086	30.4462	29.9962	29.0964	35.9205	31.7585				1.718	25.7968	23.1721	25.7968
1.722	30.9336	30.4087	29.9587	29.0589	35.9205	31.721				1.72	25.8343	23.1346	25.7968
1.723	30.8586	30.3712	29.9587	29.0589	35.883	31.721				1.722	25.8718	23.1346	25.7968
1.725	30.7837	30.3712	29.9212	29.0214	35.8455	31.6835				1.723	25.9093	23.1346	25.7593
1.727	30.7087	30.3337	29.9212	28.9839	35.8455	31.646				1.725	25.9468	23.0971	25.7593
1.728	30.6337	30.2962	29.8837	28.9839	35.808	31.646				1.727	25.9842	23.0971	25.7593
1.73	30.5962	30.2962	29.8837	28.9464	35.808	31.6086				1.728	26.0218	23.0971	25.7593
1.732	30.5587	30.2587	29.8462	28.9464	35.7705	31.571				1.73	26.0967	23.0971	25.7593
1.733	30.4837	30.2212	29.8462	28.9089	35.7705	31.571				1.732	26.1342	23.0971	25.7593
1.735	30.4462	30.2212	29.8087	28.9089	35.733	31.5336				1.733	26.1717	23.0596	25.7593
1.737	30.4087	30.1837	29.7712	28.8714	35.733	31.4961				1.735	26.2467	23.0596	25.7593
1.738	30.3712	30.1837	29.7712	28.8714	35.6955	31.4961				1.737	26.2842	23.0596	25.7593
1.74	30.3337	30.1462	29.7337	28.8339	35.6955	31.4586				1.738	26.3592	23.0596	25.7593
1.742	30.2962	30.1087	29.7337	28.8339	35.658	31.4211				1.74	26.3967	23.0596	25.7593
1.743	30.2587	30.1087	29.6962	28.8339	35.658	31.4211				1.742	26.4342	23.0221	25.7593
1.745	30.2212	30.0712	29.6962	28.7964	35.6206	31.3836				1.743	26.5092	23.0221	25.7593
1.747	30.1837	30.0338	29.6587	28.7964	35.6206	31.3836				1.745	26.5467	23.0221	25.7593
1.748	30.1462	30.0338	29.6587	28.7964	35.5831	31.3461				1.747	26.6217	23.0221	25.7593
1.75	30.1087	29.9962	29.6212	28.7589	35.5831	31.3461				1.748	26.6967	23.0221	25.7593
1.752	30.1087	29.9962	29.6212	28.7589	35.5456	31.3086				1.75	26.7342	23.0221	25.7593
1.753	30.0712	29.9588	29.5837	28.7589	35.5081	31.3086				1.752	26.8091	23.0221	25.7593
1.755	30.0712	29.9213	29.5837	28.7214	35.5081	31.2711				1.753	26.8466	23.0221	25.7593
1.757	30.0338	29.9213	29.5837	28.7214	35.4706	31.2711				1.755	26.9216	23.0221	25.7593
1.758	29.9962	29.8838	29.5462	28.7214	35.4331	31.2336				1.757	26.9966	23.0221	25.7593
1.76	29.9962	29.8838	29.5462	28.7214	35.4331	31.1961				1.758	27.0341	23.0221	25.7593
1.762	29.9588	29.8463	29.5087	28.6839	35.3956	31.1961				1.76	27.1091	23.0221	25.7593
1.763	29.9213	29.8463	29.5087	28.6839	35.3956	31.1586				1.762	27.1466	23.0221	25.7968
1.765	29.8838	29.8088	29.4712	28.6839	35.3581	31.1586				1.763	27.2216	23.0221	25.7968
1.767	29.8463	29.8088	29.4712	28.6839	35.3206	31.1211				1.765	27.2966	23.0596	25.7968
1.768	29.8088	29.7713	29.4337	28.6464	35.3206	31.1211				1.767	27.3341	23.0596	25.7968
1.77	29.7713	29.7713	29.4337	28.6464	35.2831	31.0836				1.768	27.4091	23.0596	25.8343
1.772	29.7338	29.7338	29.4337	28.6464	35.2831	31.0836				1.77	27.4466	23.0596	25.8343
1.773	29.6963	29.7338	29.3962	28.6464	35.2456	31.0461				1.772	27.5216	23.0596	25.8343
1.775	29.6588	29.6963	29.3962	28.6089	35.2081	31.0461				1.773	27.5591	23.0596	25.8718
1.777	29.6213	29.6963	29.3588	28.6089	35.2081	31.0086				1.775	27.634	23.0596	25.8718
1.778	29.5838	29.6588	29.3588	28.5714	35.1706	31.0086				1.777	27.6715	23.0596	25.9093
1.78	29.5463	29.6588	29.3588	28.5714	35.1706	30.9711				1.778	27.7465	23.0596	25.9093
1.782	29.5088	29.6213	29.3213	28.5714	35.1331	30.9711				1.78	27.784	23.0596	25.9468
1.783	29.4713	29.6213	29.3213	28.5339	35.1331	30.9336				1.782	27.859	23.0596	25.9468
1.785	29.4338	29.5838	29.3213	28.5339	35.0956	30.9336				1.783	27.8965	23.0596	25.9842
1.787	29.4338	29.5838	29.3213	28.4964	35.0956	30.8961				1.785	27.9715	23.0971	26.0218
1.788	29.3963	29.5463	29.2838	28.4964	35.0581	30.8961				1.787	28.009	23.0971	26.0218
1.79	29.3588	29.5463	29.2838	28.4589	35.0206	30.8586				1.788	28.084	23.0971	26.0592
1.792	29.3588	29.5088	29.2838	28.4589	35.0206	30.8586				1.79	28.1215	23.0971	26.0967
1.793	29.3213	29.5088	29.2463	28.4589	34.9831	30.8211				1.792	28.159	23.1346	26.1342
1.795	29.3213	29.4713	29.2463	28.4215	34.9831	30.8211				1.793	28.234	23.1346	26.1342
1.797	29.2838	29.4713	29.2088	28.4215	34.9456	30.7837				1.795	28.2715	23.1346	26.1717
1.798	29.2838	29.4338	29.2088	28.4215	34.9081	30.7837				1.797	28.309	23.1721	26.2092
1.8	29.2463	29.4338	29.2088	28.3839	34.9081	30.7462				1.798	28.3839	23.1721	26.2467
1.802	29.2463	29.4338	29.1713	28.3839	34.8706	30.7462				1.8	28.4215	23.2096	26.2842
1.803	29.2089	29.3963	29.1713	28.3839	34.8706	30.7087				1.802	28.4589	23.2096	26.3217
1.805	29.2089	29.3963	29.1713	28.3465	34.8332	30.7087				1.803	28.4964	23.2471	26.3592
1.807	29.2089	29.3588	29.1338	28.3465	34.8332	30.6712				1.805	28.5714	23.2471	26.4342
1.808	29.1714	29.3588	29.1338	28.309	34.7957	30.6712				1.807	28.6089	23.2471	26.4717
1.81	29.1714	29.3588	29.1338	28.309	34.7957	30.6712				1.808	28.6464	23.2846	26.5092
1.812	29.1339	29.3213	29.0963	28.2715	34.7582	30.6337				1.81	28.6839	23.2846	26.5467
1.813	29.1339	29.3213	29.0963	28.2715	34.7207	30.6337				1.812	28.7214	23.3221	26.6217
1.815	29.0964	29.2838	29.0963	28.234	34.7207	30.6337				1.813	28.7589	23.3221	26.6592
1.817	29.0964	29.2838	29.0588	28.234	34.6832	30.5962				1.815	28.7964	23.3221	26.7342
1.818	29.0964	29.2463	29.0588	28.1965	34.6457	30.5962				1.817	28.8339	23.3596	26.7717
1.82	29.0589	29.2463	29.0588	28.1965	34.6082	30.5587				1.818	28.8714	23.3596	26.8466
1.822	29.0589	29.2089	29.0588	28.159	34.6082	30.5587				1.82	28.9089	23.3596	26.9216
1.823	29.0589	29.2089	29.0213	28.1215	34.5707	30.5587				1.822	28.9464	23.3971	26.9591
1.825	29.0214	29.2089	29.0213	28.1215	34.5332	30.5212				1.823	28.9464	23.3971	27.0341
1.827	29.0214	29.1714	29.0213	28.084	34.4957	30.5212				1.825	28.9839	23.4346	27.1091
1.828	29.0214	29.1714	28.9838	28.084	34.4582	30.5212				1.827	29.0214	23.4346	27.1841
1.83	28.9839	29.1339	28.9838	28.0465	34.4207	30.4837				1.828	29.0589	23.4721	27.2591
1.832	28.9839	29.1339	28.9838	28.009	34.4207	30.4837				1.83	29.0964	23.4721	27.3341
1.833	28.9839	29.1339	28.9463	28.009	34.3832	30.4462				1.832	29.0964	23.5096	27.4091
1.835	28.9464	29.0964	28.9463	27.9715	34.3457	30.4462				1.833	29.1339	23.5096	27.4841
1.837	28.9464	29.0964	28.9463	27.9715	34.3082	30.4462				1.835	29.1714	23.5096	27.5591
1.838	28.9464	29.0589	28.9088	27.934	34.3082	30.4087				1.837	29.1714	23.5471	27.634
1.84	28.9089	29.0589	28.9088	27.8965	34.2707	30.4087				1.838	29.2089	23.5471	27.7465
1.842	28.9089	29.0589	28.9088	27.8965	34.2332	30.3712				1.84	29.2089	23.5846	27.8215
1.843	28.9089	29.0214	28.8713	27.859	34.2332	30.3712				1.842	29.2463	23.5846	27.8965
1.845	28.9089	29.0214	28.8713	27.8215	34.1957	30.3712				1.843	29.2463	23.6221	27.9715
1.847	28.8714	28.9839	28.8713	27.8215	34.1582	30.3337				1.845	29.2838	23.6221	28.084
1.848	28.8714	28.9839	28.8338	27.784	34.1582	30.3337				1.847	29.2838	23.6221	28.159
1.85	28.8714	28.9839	28.8338	27.7465	34.1207	30.2962				1.848	29.3213	23.6595	28.2715
1.852	28.8714	28.9464	28.8338	27.7465	34.1207	30.2962				1.85	29.3213	23.6595	28.3465
1.853	28.8714	28.9464	28.8338	27.709	34.0832	30.2587				1.852	29.3588	23.6595	28.4589
1.855	28.8339	28.9089	28.7963	27.6715	34.0457	30.2587				1.853	29.3588	23.697	28.5339
1.857	28.8339	28.9089	28.7963	27.634	34.0457	30.2212				1.855	29.3963	23.697	28.6464
1.858	28.8339	28.8714	28.7963	27.634	34.0082	30.2212				1.857	29.3963	23.7345	28.7214
1.86	28.8339	28.8714	28.7963	27.5966	33.9708	30.1837				1.858	29.3963	23.7345	28.8339
1.862	28.8339	28.8714	28.7588	27.5591	33.9333	30.1837				1.86	29.4338	23.7345	28.9464
1.863	28.8339	28.8339	28.7588	27.5591	33.9333	30.1462				1.862	29.4338	23.772	29.0589
1.865	28.8339	28.8339	28.7588	27.5216	33.8958	30.1087				1.863	29.4338	23.772	29.1714
1.867	28.8339	28.7964	28.7213	27.5216	33.8583	30.1087				1.865	29.4338	23.772	29.2463
1.868	28.7964	28.7964	28.7213	27.4841	33.8208	30.0712				1.867	29.4338	23.772	29.3588
1.87	28.7964	28.7589	28.7213	27.4841	33.8208	30.0338				1.868	29.4338	23.8095	29.4713
1.872	28.7964	28.7589	28.7213	27.4466	33.7833	30.0338				1.87	29.4338	23.8095	29.5838
1.873	28.7964	28.7589	28.6838	27.4466	33.7458	29.9962				1.872	29.4338	23.8095	29.6963
1.875	28.7964	28.7214	28.6838	27.4091	33.7458	29.9962				1.873	29.4338	23.8095	29.8088
1.877	28.7964	28.7214	28.6838	27.4091	33.7083	29.9588				1.875	29.4338	23.8095	29.9213
1.878	28.7589	28.6839	28.6838	27.4091	33.6708	29.9588				1.877	29.4338	23.8095	29.9962
1.88	28.7589	28.6839	28.6838	27.3716	33.6708	29.9213				1.878	29.4338	23.8095	30.1087
1.882	28.7589	28.6464	28.6838	27.3716	33.6333	29.9213				1.88	29.3963	23.847	30.2212
1.883	28.7589	28.6464	28.6838	27.3716	33.5958	29.9213				1.882	29.3963	23.847	30.3337
1.885	28.7589	28.6089	28.6838	27.3716	33.5958	29.8838				1.883	29.3963	23.847	30.4462
1.887	28.7589	28.6089	28.6838	27.3716	33.5583	29.8838				1.885	29.3963	23.847	30.5587
1.888	28.7589	28.5714	28.6838	27.3716	33.5208	29.8838				1.887	29.3963	23.847	30.6337
1.89	28.7589	28.5714	28.6838	27.3716	33.4833	29.8838				1.888	29.3963	23.847	30.7462
1.892	28.7589	28.5714	28.6838	27.3716	33.4833	29.8838				1.89	29.3588	23.847	30.8586
1.893	28.7589	28.5339	28.6838	27.3341	33.4458	29.8463				1.892	29.3588	23.847	30.9711
1.895	28.7589	28.5339	28.6838	27.3716	33.4083	29.8463				1.893	29.3588	23.847	31.0461
1.897	28.7589	28.4964	28.6838	27.3716	33.3708	29.8088				1.895	29.3213	23.847	31.1586
1.898	28.7964	28.4964	28.7213	27.3716	33.3708	29.7713				1.897	29.2838	23.847	31.2711
1.9	28.7964	28.4964	28.7213	27.3716	33.3333	29.7713				1.898	29.2838	23.847	31.3836
1.902	28.7964	28.4589	28.7213	27.3716	33.2958	29.7338				1.9	29.2463	23.847	31.4586
1.903	28.7964	28.4589	28.7213	27.3716	33.2583	29.6963				1.902	29.2089	23.847	31.571
1.905	28.8339	28.4589	28.7213	27.3716	33.2583	29.6588				1.903	29.2089	23.8095	31.6835
1.907	28.8339	28.4215	28.7588	27.3716	33.2208	29.6588				1.905	29.1714	23.8095	31.7585
1.908	28.8339	28.4215	28.7588	27.4091	33.2208	29.6213				1.907	29.1339	23.8095	31.871
1.91	28.8714	28.4215	28.7588	27.4091	33.1833	29.6213				1.908	29.0964	23.8095	31.946
1.912	28.8714	28.3839	28.7963	27.4091	33.1459	29.5838				1.91	29.0589	23.8095	32.0585
1.913	28.9089	28.3839	28.7963	27.4091	33.1084	29.5838				1.912	29.0214	23.772	32.1335
1.915	28.9464	28.3839	28.8338	27.4091	33.1084	29.5463				1.913	28.9839	23.772	32.246
1.917	28.9464	28.3465	28.8338	27.4091	33.0709	29.5463				1.915	28.9839	23.772	32.3585
1.918	28.9839	28.3465	28.8713	27.4466	33.0709	29.5088				1.917	28.9464	23.7345	32.4334
1.92	29.0214	28.3465	28.8713	27.4466	33.0334	29.5088				1.918	28.9089	23.7345	32.5459
1.922	29.0214	28.309	28.9088	27.4466	32.9959	29.5088				1.92	28.9089	23.7345	32.6209
1.923	29.0589	28.309	28.9463	27.4466	32.9959	29.5088				1.922	28.8714	23.7345	32.7334
1.925	29.0964	28.309	28.9463	27.4466	32.9584	29.5088				1.923	28.8714	23.697	32.8084
1.927	29.1339	28.309	28.9838	27.4841	32.9209	29.5088				1.925	28.8339	23.697	32.8834
1.928	29.1714	28.2715	29.0213	27.4841	32.9209	29.5088				1.927	28.8339	23.697	32.9959
1.93	29.2089	28.2715	29.0588	27.4841	32.8834	29.5088				1.928	28.7964	23.6595	33.0709
1.932	29.2463	28.2715	29.0963	27.5216	32.8459	29.5088				1.93	28.7964	23.6595	33.1459
1.933	29.2838	28.2715	29.1338	27.5216	32.8459	29.5088				1.932	28.7589	23.6595	33.2208
1.935	29.3213	28.234	29.1713	27.5591	32.8084	29.5088				1.933	28.7214	23.6221	33.2958
1.937	29.3588	28.234	29.2088	27.5591	32.7709	29.5088				1.935	28.6839	23.6221	33.3708
1.938	29.3963	28.234	29.2463	27.5966	32.7709	29.5088				1.937	28.6839	23.5846	33.4458
1.94	29.4338	28.234	29.2838	27.5966	32.7334	29.5088				1.938	28.6464	23.5846	33.4833
1.942	29.4338	28.234	29.3588	27.634	32.7334	29.5088				1.94	28.6089	23.5471	33.5583
1.943	29.4338	28.1965	29.3962	27.634	32.6959	29.5088				1.942	28.5714	23.5471	33.6333
1.945	29.4338	28.1965	29.4712	27.6715	32.6959	29.5463				1.943	28.5339	23.5096	33.6708
1.947	29.4338	28.1965	29.5087	27.709	32.6584	29.5463				1.945	28.4589	23.5096	33.7458
1.948	29.3963	28.1965	29.5837	27.709	32.6584	29.5463				1.947	28.4215	23.4721	33.7833
1.95	29.3963	28.1965	29.6587	27.7465	32.6209	29.5838				1.948	28.3839	23.4721	33.8208
1.952	29.3588	28.159	29.6962	27.784	32.6209	29.5838				1.95	28.309	23.4346	33.8958
1.953	29.3588	28.159	29.7712	27.784	32.5834	29.6213				1.952	28.2715	23.3971	33.9333
1.955	29.3213	28.159	29.8462	27.8215	32.5834	29.6213				1.953	28.234	23.3971	33.9708
1.957	29.2838	28.159	29.9587	27.859	32.5459	29.6588				1.955	28.159	23.3596	34.0082
1.958	29.2838	28.159	30.0337	27.8965	32.5459	29.6588				1.957	28.1215	23.3596	34.0457
1.96	29.2838	28.159	30.1087	27.934	32.5084	29.6588				1.958	28.084	23.3221	34.0832
1.962	29.2838	28.159	30.1837	27.9715	32.4709	29.6963				1.96	28.009	23.2846	34.1207
1.963	29.3213	28.1965	30.2961	28.009	32.4709	29.6963				1.962	27.9715	23.2846	34.1582
1.965	29.3213	28.1965	30.3711	28.0465	32.4334	29.7338				1.963	27.8965	23.2471	34.1957
1.967	29.3588	28.1965	30.4836	28.084	32.4334	29.7338				1.965	27.859	23.2096	34.2332
1.968	29.3963	28.1965	30.5586	28.1215	32.3959	29.7338				1.967	27.784	23.2096	34.2707
1.97	29.4338	28.1965	30.6711	28.159	32.3959	29.7713				1.968	27.709	23.1721	34.2707
1.972	29.5088	28.234	30.7836	28.234	32.3585	29.7713				1.97	27.6715	23.1346	34.3082
1.973	29.5463	28.234	30.8961	28.2715	32.3585	29.8088				1.972	27.5966	23.0971	34.3082
1.975	29.5838	28.234	31.0085	28.309	32.321	29.8088				1.973	27.5591	23.0971	34.3457
1.977	29.6588	28.2715	31.121	28.3465	32.321	29.8463				1.975	27.4841	23.0596	34.3457
1.978	29.6963	28.2715	31.271	28.4215	32.321	29.8838				1.977	27.4091	23.0221	34.3832
1.98	29.7713	28.309	31.3835	28.4589	32.2835	29.9213				1.978	27.3341	22.9846	34.3832
1.982	29.8088	28.309	31.5335	28.5339	32.2835	29.9213				1.98	27.2966	22.9471	34.3832
1.983	29.8463	28.3465	31.646	28.5714	32.2835	29.9588				1.982	27.2216	22.9096	34.3832
1.985	29.8838	28.3839	31.796	28.6464	32.246	29.9962				1.983	27.1466	22.8721	34.3832
1.987	29.9213	28.3839	31.9084	28.6839	32.246	30.0338				1.985	27.1091	22.8721	34.3832
1.988	29.9588	28.4215	32.0584	28.7589	32.246	30.0712				1.987	27.0341	22.8346	34.3832
1.99	29.9962	28.4589	32.2084	28.7964	32.246	30.1087				1.988	26.9591	22.7971	34.3832
1.992	30.0338	28.4589	32.3584	28.8714	32.246	30.1462				1.99	26.9216	22.7597	34.3832
1.993	30.0338	28.4964	32.5084	28.9464	32.2085	30.1837				1.992	26.8466	22.7222	34.3832
1.995	30.0712	28.5339	32.6958	29.0214	32.2085	30.2212				1.993	26.7717	22.6847	34.3832
1.997	30.1462	28.5714	32.8458	29.0964	32.2085	30.2587				1.995	26.7342	22.6472	34.3832
1.998	30.1837	28.6089	32.9958	29.1714	32.2085	30.3337				1.997	26.6592	22.6472	34.3457
2	30.2212	28.6839	33.1833	29.2463	32.2085	30.3712				1.998	26.5842	22.6097	34.3457
2.002	30.2962	28.7214	33.3333	29.3213	32.2085	30.4087				2	26.5467	22.5722	34.3457
2.003	30.3712	28.7589	33.5207	29.3963	32.246	30.4462				2.002	26.4717	22.5347	34.3082
2.005	30.4462	28.7964	33.6707	29.4713	32.246	30.5212				2.003	26.3967	22.4972	34.3082
2.007	30.5212	28.8714	33.8582	29.5463	32.246	30.5587				2.005	26.3592	22.4597	34.2707
2.008	30.5962	28.9089	34.0457	29.6588	32.246	30.6337				2.007	26.2842	22.4222	34.2707
2.01	30.7087	28.9464	34.2332	29.7338	32.2835	30.6712				2.008	26.2092	22.3847	34.2332
2.012	30.7837	29.0214	34.4206	29.8463	32.2835	30.7462				2.01	26.1717	22.3472	34.2332
2.013	30.8961	29.0964	34.6081	29.9213	32.2835	30.7837				2.012	26.0967	22.3097	34.1957
2.015	31.0086	29.1339	34.7956	30.0338	32.321	30.8586				2.013	26.0592	22.2722	34.1582
2.017	31.1211	29.2089	34.983	30.1087	32.3585	30.8961				2.015	25.9842	22.2347	34.1582
2.018	31.2711	29.2838	35.1705	30.2212	32.3585	30.9711				2.017	25.9468	22.1972	34.1207
2.02	31.3836	29.3213	35.358	30.3337	32.3959	31.0461				2.018	25.8718	22.1597	34.0832
2.022	31.4961	29.3963	35.583	30.4087	32.3959	31.1211				2.02	25.8343	22.1222	34.0457
2.023	31.646	29.4713	35.7704	30.5212	32.4334	31.1586				2.022	25.7593	22.0847	34.0457
2.025	31.7585	29.5463	35.9579	30.6337	32.4709	31.2336				2.023	25.7218	22.0472	34.0082
2.027	31.9085	29.6213	36.1454	30.7462	32.4709	31.3086				2.025	25.6468	22.0098	33.9708
2.028	32.021	29.7338	36.3329	30.8586	32.5084	31.3836				2.027	25.6093	21.9722	33.9333
2.03	32.171	29.8088	36.5579	30.9711	32.5459	31.4586				2.028	25.5718	21.8973	33.8958
2.032	32.2835	29.8838	36.7453	31.0836	32.5834	31.5336				2.03	25.4968	21.8598	33.8583
2.033	32.4334	29.9962	36.9328	31.1961	32.6209	31.6086				2.032	25.4593	21.8223	33.8208
2.035	32.5834	30.0712	37.1203	31.3086	32.6209	31.6835				2.033	25.4218	21.7848	33.7833
2.037	32.6959	30.1837	37.3453	31.4211	32.6584	31.796				2.035	25.3468	21.7473	33.7458
2.038	32.8459	30.2587	37.5327	31.571	32.6959	31.871				2.037	25.3093	21.7098	33.7083
2.04	32.9959	30.3712	37.7202	31.6835	32.7334	31.946				2.038	25.2718	21.6723	33.6708
2.042	33.1459	30.4837	37.9077	31.8335	32.7709	32.0585				2.04	25.2343	21.6348	33.5958
2.043	33.2958	30.5587	38.1327	31.946	32.8084	32.1335				2.042	25.1594	21.5973	33.5583
2.045	33.4458	30.6712	38.3201	32.0585	32.8459	32.246				2.043	25.1219	21.5598	33.5208
2.047	33.5958	30.7837	38.5076	32.2085	32.8834	32.3585				2.045	25.0844	21.5223	33.4833
2.048	33.7833	30.8961	38.6951	32.321	32.9209	32.4334				2.047	25.0469	21.4848	33.4083
2.05	33.9333	31.0086	38.9201	32.4709	32.9959	32.5459				2.048	25.0094	21.4473	33.3708
2.052	34.0832	31.1211	39.1075	32.6209	33.0334	32.6584				2.05	24.9719	21.4098	33.3333
2.053	34.2707	31.2336	39.295	32.7334	33.0709	32.7334				2.052	24.8969	21.3723	33.2583
2.055	34.4207	31.3461	39.4825	32.8834	33.1084	32.8459				2.053	24.8594	21.3348	33.2208
2.057	34.6082	31.4586	39.67	33.0334	33.1459	32.9584				2.055	24.8219	21.2973	33.1833
2.058	34.7957	31.571	39.8574	33.1459	33.1833	33.0709				2.057	24.7844	21.2598	33.1084
2.06	34.9456	31.6835	40.0449	33.2958	33.2208	33.1833				2.058	24.7469	21.2223	33.0709
2.062	35.1331	31.8335	40.2324	33.4458	33.2958	33.2583				2.06	24.7094	21.2223	33.0334
2.063	35.3206	31.946	40.4199	33.5958	33.3333	33.3708				2.062	24.6719	21.1849	32.9584
2.065	35.4706	32.0585	40.6073	33.7458	33.3708	33.4833				2.063	24.6344	21.1474	32.9209
2.067	35.658	32.2085	40.7948	33.8958	33.4083	33.5958				2.065	24.5969	21.1099	32.8459
2.068	35.8455	32.321	40.9823	34.0457	33.4833	33.7458				2.067	24.5594	21.1099	32.8084
2.07	36.033	32.4334	41.1698	34.1957	33.5208	33.8583				2.068	24.5219	21.0724	32.7709
2.072	36.2205	32.5834	41.3573	34.3457	33.5958	33.9708				2.07	24.4844	21.0349	32.6959
2.073	36.4079	32.6959	41.5447	34.4957	33.6333	34.0832				2.072	24.4469	20.9974	32.6584
2.075	36.5579	32.8459	41.6947	34.6457	33.6708	34.1957				2.073	24.4094	20.9974	32.5834
2.077	36.7829	32.9584	41.8822	34.7957	33.7458	34.3457				2.075	24.3719	20.9599	32.5459
2.078	36.9329	33.1084	42.0697	34.9831	33.8208	34.4582				2.077	24.3345	20.9224	32.4709
2.08	37.1204	33.2208	42.2571	35.1331	33.8583	34.6082				2.078	24.297	20.9224	32.4334
2.082	37.3078	33.3708	42.4071	35.2831	33.9333	34.7207				2.08	24.2595	20.8849	32.3959
2.083	37.4953	33.4833	42.5946	35.4331	33.9708	34.8706				2.082	24.222	20.8474	32.321
2.085	37.6828	33.6333	42.7446	35.5831	34.0457	34.9831				2.083	24.1845	20.8474	32.2835
2.087	37.8328	33.7458	42.9321	35.7705	34.0832	35.1331				2.085	24.147	20.8099	32.2085
2.088	37.9828	33.8958	43.082	35.9205	34.1582	35.2456				2.087	24.1095	20.7724	32.171
2.09	38.1327	34.0082	43.232	36.0705	34.1957	35.3956				2.088	24.072	20.7724	32.096
2.092	38.3202	34.1582	43.382	36.2205	34.2707	35.5456				2.09	24.0345	20.7349	32.0585
2.093	38.4702	34.2707	43.5695	36.3704	34.3082	35.658				2.092	24.0345	20.7349	31.9835
2.095	38.6952	34.3832	43.7195	36.5204	34.3832	35.808				2.093	23.997	20.6974	31.9085
2.097	38.9201	34.5332	43.8694	36.6704	34.4207	35.958				2.095	23.9595	20.6974	31.871
2.098	39.1826	34.6457	44.0194	36.8579	34.4957	36.108				2.097	23.922	20.6599	31.8335
2.1	39.4826	34.7582	44.1694	37.0079	34.5707	36.258				2.098	23.8845	20.6224	31.7585
2.102	39.745	34.9081	44.3194	37.1579	34.6082	36.3704				2.1	23.847	20.6224	31.6835
2.103	39.97	35.0206	44.4694	37.3078	34.6832	36.5204				2.102	23.847	20.5849	31.646
2.105	40.2325	35.1331	44.5819	37.4578	34.7207	36.6704				2.103	23.8095	20.5849	31.571
2.107	40.4574	35.2831	44.7318	37.6078	34.7957	36.8204				2.105	23.772	20.5474	31.5336
2.108	40.6449	35.3956	44.8818	37.7578	34.8332	36.9704				2.107	23.7345	20.5474	31.4586
2.11	40.8324	35.5081	44.9943	37.9078	34.9081	37.1204				2.108	23.697	20.5099	31.4211
2.112	41.0199	35.6206	45.1443	38.0202	34.9456	37.2328				2.11	23.697	20.5099	31.3461
2.113	41.1698	35.733	45.2943	38.1702	34.9831	37.3828				2.112	23.6595	20.4724	31.3086
2.115	41.3198	35.8455	45.4068	38.3202	35.0581	37.5328				2.113	23.6221	20.4724	31.2336
2.117	41.4323	35.958	45.5192	38.4702	35.0956	37.6828				2.115	23.6221	20.435	31.1961
2.118	41.5823	36.0705	45.6692	38.5827	35.1331	37.8328				2.117	23.5846	20.435	31.1211
2.12	41.6948	36.183	45.7817	38.7327	35.1706	37.9453				2.118	23.5471	20.435	31.0836
2.122	41.8073	36.2955	45.8942	38.8451	35.2081	38.0952				2.12	23.5471	20.3974	31.0086
2.123	41.9198	36.4079	46.0442	38.9576	35.2456	38.2452				2.122	23.5096	20.3974	30.9711
2.125	42.0322	36.5204	46.1567	39.0701	35.2831	38.3952				2.123	23.5096	20.3974	30.8961
2.127	42.1072	36.6329	46.2691	39.1826	35.3206	38.5077				2.125	23.4721	20.36	30.8586
2.128	42.2197	36.7454	46.3816	39.2951	35.3581	38.6577				2.127	23.4721	20.36	30.7837
2.13	42.2947	36.8204	46.4941	39.4076	35.3956	38.8077				2.128	23.4346	20.36	30.7462
2.132	42.3697	36.9329	46.6066	39.5201	35.3956	38.9201				2.13	23.3971	20.36	30.7087
2.133	42.4822	37.0079	46.7191	39.5951	35.4331	39.0701				2.132	23.3971	20.3225	30.6337
2.135	42.5572	37.1204	46.8316	39.67	35.4706	39.1826				2.133	23.3596	20.3225	30.5962
2.137	42.6322	37.1953	46.9066	39.7825	35.5081	39.3326				2.135	23.3596	20.3225	30.5212
2.138	42.7072	37.3078	47.0191	39.8575	35.5081	39.4451				2.137	23.3221	20.3225	30.4837
2.14	42.7822	37.3828	47.1315	39.9325	35.5456	39.5576				2.138	23.3221	20.285	30.4087
2.142	42.8571	37.4578	47.244	40.0075	35.5831	39.7075				2.14	23.3221	20.285	30.3712
2.143	42.9321	37.5703	47.319	40.0825	35.5831	39.82				2.142	23.2846	20.285	30.2962
2.145	43.0446	37.6453	47.4315	40.1575	35.6206	39.9325				2.143	23.2846	20.285	30.2587
2.147	43.1196	37.7203	47.544	40.195	35.658	40.045				2.145	23.2471	20.2475	30.1837
2.148	43.2321	37.7953	47.619	40.27	35.6955	40.1575				2.147	23.2471	20.2475	30.1087
2.15	43.3071	37.8703	47.7315	40.3075	35.6955	40.27				2.148	23.2096	20.2475	30.0712
2.152	43.4196	37.9078	47.8064	40.3824	35.733	40.3824				2.15	23.2096	20.21	29.9962
2.153	43.4946	37.9828	47.9189	40.42	35.733	40.4949				2.152	23.2096	20.21	29.9588
2.155	43.6071	38.0577	47.9939	40.4574	35.7705	40.6074				2.153	23.2096	20.21	29.8838
2.157	43.7195	38.1327	48.1064	40.4949	35.7705	40.6824				2.155	23.1721	20.21	29.8088
2.158	43.832	38.1702	48.1814	40.5324	35.7705	40.7949				2.157	23.1721	20.1725	29.7713
2.16	43.907	38.2452	48.2564	40.5699	35.808	40.8699				2.158	23.1721	20.1725	29.6963
2.162	44.0195	38.2827	48.3689	40.6074	35.808	40.9824				2.16	23.1346	20.1725	29.6588
2.163	44.132	38.3577	48.4439	40.6074	35.8455	41.0574				2.162	23.1346	20.1725	29.5838
2.165	44.207	38.3952	48.5189	40.6449	35.8455	41.1324				2.163	23.1346	20.1725	29.5463
2.167	44.3195	38.4327	48.5939	40.6449	35.8455	41.2073				2.165	23.0971	20.135	29.4713
2.168	44.3944	38.5077	48.6688	40.6824	35.883	41.2823				2.167	23.0971	20.135	29.3963
2.17	44.5069	38.5452	48.7438	40.6824	35.883	41.3948				2.168	23.0971	20.135	29.3588
2.172	44.5819	38.5827	48.8188	40.6824	35.883	41.4698				2.17	23.0596	20.135	29.2838
2.173	44.6944	38.6202	48.8938	40.6824	35.9205	41.5448				2.172	23.0596	20.0975	29.2089
2.175	44.7319	38.6577	48.9688	40.6824	35.9205	41.5823				2.173	23.0596	20.0975	29.1714
2.177	44.8069	38.6952	49.0063	40.6824	35.9205	41.6573				2.175	23.0221	20.0975	29.0964
2.178	44.8819	38.6952	49.0813	40.6824	35.958	41.7323				2.177	23.0221	20.06	29.0589
2.18	44.9569	38.7327	49.1563	40.6824	35.958	41.8073				2.178	22.9846	20.06	28.9839
2.182	44.9944	38.7702	49.1938	40.6824	35.958	41.8448				2.18	22.9846	20.06	28.9089
2.183	45.0319	38.7702	49.2688	40.6824	35.958	41.9198				2.182	22.9846	20.06	28.8714
2.185	45.0694	38.7702	49.3063	40.6449	35.958	41.9948				2.183	22.9471	20.0225	28.7964
2.187	45.0694	38.8077	49.3438	40.6449	35.9955	42.0322				2.185	22.9471	20.0225	28.7214
2.188	45.1069	38.8077	49.4188	40.6074	35.9955	42.1072				2.187	22.9096	20.0225	28.6839
2.19	45.1069	38.8077	49.4562	40.6074	35.9955	42.1447				2.188	22.9096	20.0225	28.6089
2.192	45.1069	38.8077	49.4937	40.5699	35.9955	42.1822				2.19	22.9096	19.985	28.5339
2.193	45.1069	38.8451	49.5312	40.5699	35.9955	42.2572				2.192	22.8721	19.985	28.4964
2.195	45.1069	38.8451	49.5687	40.5324	35.9955	42.2947				2.193	22.8721	19.985	28.4215
2.197	45.1069	38.8451	49.6062	40.4949	35.9955	42.3322				2.195	22.8721	19.985	28.3839
2.198	45.1069	38.8077	49.6437	40.4949	35.9955	42.3697				2.197	22.8346	19.9475	28.309
2.2	45.1069	38.8077	49.6812	40.4574	35.9955	42.4072				2.198	22.8346	19.9475	28.2715
2.202	45.1069	38.8077	49.6812	40.42	35.9955	42.4447				2.2	22.8346	19.9475	28.1965
2.203	45.1444	38.7702	49.7187	40.3824	35.958	42.4822				2.202	22.7971	19.9475	28.159
2.205	45.1818	38.7702	49.7562	40.345	35.958	42.5197				2.203	22.7971	19.9475	28.084
2.207	45.1818	38.7327	49.7562	40.345	35.958	42.5572				2.205	22.7971	19.91	28.0465
2.208	45.2193	38.7327	49.7562	40.3075	35.958	42.5947				2.207	22.7597	19.91	27.9715
2.21	45.2568	38.6952	49.7937	40.27	35.958	42.6322				2.208	22.7597	19.91	27.934
2.212	45.2943	38.6577	49.7937	40.2325	35.958	42.6322				2.21	22.7597	19.91	27.859
2.213	45.3318	38.6202	49.7937	40.195	35.9205	42.6697				2.212	22.7222	19.91	27.784
2.215	45.3693	38.5827	49.8312	40.12	35.9205	42.7072				2.213	22.7222	19.8725	27.7465
2.217	45.4068	38.5452	49.8312	40.0825	35.9205	42.7072				2.215	22.7222	19.8725	27.6715
2.218	45.4443	38.5077	49.8312	40.045	35.9205	42.7447				2.217	22.7222	19.8725	27.5966
2.22	45.5193	38.4702	49.8312	40.0075	35.883	42.7447				2.218	22.6847	19.8725	27.5591
2.222	45.5568	38.4327	49.7937	39.9325	35.883	42.7822				2.22	22.6847	19.8725	27.4841
2.223	45.6318	38.3577	49.7937	39.895	35.883	42.7822				2.222	22.6847	19.8725	27.4466
2.225	45.6693	38.3202	49.7937	39.8575	35.8455	42.7822				2.223	22.6847	19.8725	27.3716
2.227	45.7443	38.2827	49.7937	39.7825	35.8455	42.7822				2.225	22.6847	19.835	27.3341
2.228	45.7818	38.2077	49.7562	39.745	35.808	42.7822				2.227	22.6472	19.835	27.2591
2.23	45.8568	38.1702	49.7562	39.67	35.808	42.7822				2.228	22.6472	19.835	27.2216
2.232	45.8943	38.0952	49.7187	39.5951	35.7705	42.7822				2.23	22.6472	19.835	27.1466
2.233	45.9318	38.0202	49.6812	39.5576	35.733	42.7822				2.232	22.6472	19.835	27.1091
2.235	45.9693	37.9828	49.6812	39.4826	35.733	42.7822				2.233	22.6472	19.835	27.0716
2.237	46.0067	37.9078	49.6437	39.4076	35.6955	42.7822				2.235	22.6472	19.835	26.9966
2.238	46.0817	37.8703	49.6062	39.3326	35.658	42.7822				2.237	22.6472	19.835	26.9591
2.24	46.1567	37.7953	49.5687	39.2951	35.6206	42.7822				2.238	22.6097	19.835	26.8841
2.242	46.2317	37.7203	49.5312	39.2201	35.5831	42.7822				2.24	22.6097	19.835	26.8466
2.243	46.3067	37.6453	49.4937	39.1451	35.5456	42.7447				2.242	22.6097	19.835	26.8091
2.245	46.3817	37.5703	49.4562	39.0701	35.5081	42.7447				2.243	22.6097	19.835	26.7342
2.247	46.4567	37.4953	49.4188	38.9951	35.4706	42.7072				2.245	22.6097	19.835	26.6967
2.248	46.5317	37.4203	49.3813	38.9201	35.4331	42.7072				2.247	22.6097	19.835	26.6592
2.25	46.5692	37.3453	49.3438	38.8451	35.3956	42.6697				2.248	22.6097	19.835	26.5842
2.252	46.6067	37.2703	49.3063	38.7702	35.3206	42.6697				2.25	22.6097	19.835	26.5467
2.253	46.6067	37.1953	49.2313	38.6952	35.2831	42.6322				2.252	22.6097	19.835	26.5092
2.255	46.5692	37.1204	49.1938	38.6202	35.2081	42.5947				2.253	22.6097	19.835	26.4342
2.257	46.5317	37.0454	49.1563	38.5452	35.1706	42.5947				2.255	22.6097	19.835	26.3967
2.258	46.4567	36.9704	49.0813	38.4702	35.0956	42.5572				2.257	22.6097	19.835	26.3592
2.26	46.3817	36.8954	49.0438	38.3952	35.0581	42.5197				2.258	22.6097	19.835	26.3217
2.262	46.3067	36.8204	48.9688	38.3202	34.9831	42.4822				2.26	22.6097	19.835	26.2842
2.263	46.1942	36.7454	48.8938	38.2452	34.9081	42.4447				2.262	22.6097	19.8725	26.2092
2.265	46.1192	36.6704	48.8188	38.1702	34.8706	42.4072				2.263	22.6097	19.8725	26.1717
2.267	46.0067	36.5954	48.7813	38.0952	34.7957	42.3697				2.265	22.6097	19.8725	26.1342
2.268	45.8943	36.4829	48.7063	38.0202	34.7207	42.3322				2.267	22.6097	19.8725	26.0967
2.27	45.7818	36.4079	48.6313	37.9453	34.6457	42.2572				2.268	22.6097	19.8725	26.0592
2.272	45.6693	36.333	48.5564	37.8703	34.5707	42.2197				2.27	22.6097	19.91	26.0218
2.273	45.5193	36.258	48.4814	37.7953	34.4957	42.1822				2.272	22.6472	19.91	25.9842
2.275	45.4068	36.183	48.4064	37.7203	34.4207	42.1072				2.273	22.6472	19.91	25.9468
2.277	45.2943	36.0705	48.2939	37.6453	34.3832	42.0697				2.275	22.6472	19.91	25.9093
2.278	45.1818	35.9955	48.2189	37.5703	34.3082	42.0322				2.277	22.6472	19.91	25.8718
2.28	45.0694	35.9205	48.1439	37.4953	34.1957	41.9573				2.278	22.6472	19.9475	25.8343
2.282	44.9569	35.808	48.0689	37.4203	34.1582	41.9198				2.28	22.6472	19.9475	25.7968
2.283	44.8819	35.733	47.9564	37.3453	34.0832	41.8448				2.282	22.6472	19.9475	25.7593
2.285	44.7694	35.658	47.8814	37.2703	34.0082	41.7698				2.283	22.6472	19.985	25.7218
2.287	44.6569	35.5456	47.7689	37.1953	33.8958	41.7323				2.285	22.6472	19.985	25.6843
2.288	44.5819	35.4706	47.694	37.1204	33.8208	41.6573				2.287	22.6472	19.985	25.6468
2.29	44.4694	35.3956	47.5815	37.0454	33.7458	41.5823				2.288	22.6472	20.0225	25.6093
2.292	44.3944	35.2831	47.5065	36.9329	33.6708	41.5073				2.29	22.6472	20.0225	25.5718
2.293	44.282	35.2081	47.394	36.8579	33.5958	41.4323				2.292	22.6472	20.0225	25.5343
2.295	44.207	35.0956	47.2815	36.7829	33.5208	41.3573				2.293	22.6472	20.06	25.4968
2.297	44.132	35.0206	47.169	36.7079	33.4458	41.2823				2.295	22.6472	20.06	25.4593
2.298	44.0195	34.9456	47.094	36.6329	33.3708	41.2073				2.297	22.6472	20.06	25.4218
2.3	43.9445	34.8332	46.9815	36.5579	33.2958	41.1324				2.298	22.6472	20.06	25.3843
2.302	43.8695	34.7582	46.8691	36.4829	33.2583	41.0199				2.3	22.6472	20.0975	25.3468
2.303	43.7945	34.6832	46.7566	36.4079	33.1833	40.9449				2.302	22.6472	20.0975	25.3093
2.305	43.757	34.5707	46.6441	36.333	33.1084	40.8699				2.303	22.6472	20.0975	25.3093
2.307	43.682	34.4957	46.5316	36.258	33.0334	40.7949				2.305	22.6847	20.135	25.2718
2.308	43.6071	34.4207	46.4191	36.183	32.9584	40.7199				2.307	22.6847	20.135	25.2343
2.31	43.5321	34.3457	46.3066	36.108	32.8834	40.6449				2.308	22.6847	20.135	25.1969
2.312	43.4571	34.2332	46.1942	36.033	32.8084	40.5324				2.31	22.6847	20.1725	25.1594
2.313	43.4196	34.1582	46.0817	35.9955	32.7334	40.4574				2.312	22.6847	20.1725	25.1219
2.315	43.3446	34.0832	45.9692	35.9205	32.6584	40.3824				2.313	22.6847	20.1725	25.0844
2.317	43.2696	34.0082	45.8567	35.8455	32.5834	40.27				2.315	22.6847	20.1725	25.0469
2.318	43.2321	33.8958	45.7442	35.7705	32.5084	40.195				2.317	22.6847	20.21	25.0094
2.32	43.1571	33.8208	45.6317	35.6955	32.4334	40.12				2.318	22.6847	20.21	24.9719
2.322	43.0821	33.7458	45.5192	35.6206	32.3959	40.0075				2.32	22.6847	20.21	24.9344
2.323	43.0446	33.6708	45.4068	35.5456	32.321	39.9325				2.322	22.6847	20.2475	24.8969
2.325	42.9696	33.5958	45.2943	35.4706	32.246	39.8575				2.323	22.6847	20.2475	24.8594
2.327	42.9321	33.4833	45.1818	35.4331	32.171	39.745				2.325	22.6847	20.2475	24.8219
2.328	42.8571	33.4083	45.0318	35.3581	32.096	39.67				2.327	22.6847	20.285	24.7844
2.33	42.8197	33.3333	44.9193	35.2831	32.0585	39.5576				2.328	22.6847	20.285	24.7469
2.332	42.7822	33.2583	44.8068	35.2081	31.9835	39.4826				2.33	22.6847	20.285	24.7469
2.333	42.7072	33.1833	44.6568	35.1331	31.9085	39.3701				2.332	22.6847	20.3225	24.7094
2.335	42.7072	33.1084	44.5444	35.0956	31.871	39.2951				2.333	22.6847	20.3225	24.6719
2.337	42.6697	33.0334	44.4319	35.0206	31.796	39.1826				2.335	22.6847	20.3225	24.6344
2.338	42.6322	32.9209	44.2819	34.9456	31.7585	39.1076				2.337	22.7222	20.3225	24.6344
2.34	42.6322	32.8459	44.1694	34.9081	31.6835	38.9951				2.338	22.7222	20.3225	24.5969
2.342	42.5947	32.7709	44.0194	34.8332	31.646	38.9201				2.34	22.7222	20.3225	24.5594
2.343	42.5947	32.6959	43.9069	34.7957	31.571	38.8451				2.342	22.7222	20.36	24.5219
2.345	42.5947	32.6209	43.757	34.7207	31.5336	38.7327				2.343	22.7222	20.3225	24.5219
2.347	42.5947	32.5459	43.6445	34.6832	31.4961	38.6577				2.345	22.7597	20.3225	24.4844
2.348	42.5947	32.4334	43.532	34.6082	31.4211	38.5452				2.347	22.7597	20.3225	24.4469
2.35	42.5947	32.3585	43.382	34.5707	31.3836	38.4702				2.348	22.7597	20.3225	24.4094
2.352	42.5947	32.2835	43.232	34.4957	31.3461	38.3577				2.35	22.7971	20.3225	24.4094
2.353	42.5947	32.2085	43.1195	34.4582	31.3086	38.2827				2.352	22.7971	20.3225	24.3719
2.355	42.5947	32.1335	42.9695	34.4207	31.2711	38.1702				2.353	22.7971	20.3225	24.3345
2.357	42.5947	32.0585	42.8571	34.3457	31.1961	38.0952				2.355	22.8346	20.3225	24.297
2.358	42.5947	31.9835	42.7071	34.3082	31.1586	37.9828				2.357	22.8346	20.3225	24.297
2.36	42.5947	31.9085	42.5571	34.2707	31.1211	37.9078				2.358	22.8721	20.285	24.2595
2.362	42.5947	31.8335	42.4071	34.1957	31.0836	37.8328				2.36	22.8721	20.285	24.222
2.363	42.5572	31.7585	42.2946	34.1582	31.0461	37.7203				2.362	22.9096	20.285	24.1845
2.365	42.5572	31.6835	42.1447	34.1207	31.0086	37.6078				2.363	22.9096	20.285	24.1845
2.367	42.5197	31.646	41.9947	34.0457	30.9711	37.5328				2.365	22.9471	20.285	24.147
2.368	42.5197	31.571	41.8447	34.0082	30.9336	37.4203				2.367	22.9471	20.285	24.1095
2.37	42.4822	31.4961	41.7322	33.9708	30.8961	37.3453				2.368	22.9846	20.285	24.1095
2.372	42.4447	31.4211	41.5822	33.9333	30.8586	37.2328				2.37	22.9846	20.285	24.072
2.373	42.4072	31.3461	41.4323	33.8958	30.8211	37.1579				2.372	23.0221	20.285	24.0345
2.375	42.3697	31.3086	41.2823	33.8208	30.7837	37.0829				2.373	23.0596	20.285	24.0345
2.377	42.3322	31.2336	41.1323	33.7833	30.7462	36.9704				2.375	23.0596	20.3225	23.997
2.378	42.2947	31.1586	40.9823	33.7458	30.7087	36.8954				2.377	23.0971	20.3225	23.9595
2.38	42.2572	31.1211	40.8323	33.7083	30.6712	36.8204				2.378	23.1346	20.3225	23.9595
2.382	42.2197	31.0461	40.7198	33.6708	30.6337	36.7079				2.38	23.1346	20.3225	23.922
2.383	42.1447	30.9711	40.5699	33.6333	30.6337	36.6329				2.382	23.1721	20.3225	23.922
2.385	42.1072	30.9336	40.4199	33.5958	30.5962	36.5579				2.383	23.2096	20.3225	23.8845
2.387	42.0697	30.8586	40.2699	33.5583	30.5587	36.4455				2.385	23.2471	20.36	23.847
2.388	42.0322	30.8211	40.1199	33.5208	30.5587	36.3704				2.387	23.2471	20.36	23.847
2.39	41.9948	30.7462	39.9699	33.4833	30.5212	36.2955				2.388	23.2846	20.36	23.8095
2.392	41.9573	30.7087	39.8199	33.4458	30.4837	36.183				2.39	23.3221	20.3974	23.8095
2.393	41.9198	30.6337	39.67	33.3708	30.4837	36.108				2.392	23.3596	20.3974	23.772
2.395	41.8823	30.5962	39.52	33.3333	30.4462	36.033				2.393	23.3971	20.435	23.7345
2.397	41.8448	30.5212	39.4075	33.2958	30.4462	35.958				2.395	23.4346	20.435	23.7345
2.398	41.8448	30.4837	39.2575	33.2583	30.4087	35.8455				2.397	23.4721	20.4724	23.697
2.4	41.8073	30.4462	39.1075	33.1833	30.4087	35.7705				2.398	23.5096	20.5099	23.697
2.402	41.8073	30.3712	38.9576	33.1459	30.3712	35.6955				2.4	23.5471	20.5474	23.697
2.403	41.8073	30.3337	38.8076	33.0709	30.3712	35.5831				2.402	23.5846	20.5474	23.6595
2.405	41.8448	30.2962	38.6576	33.0334	30.3337	35.5081				2.403	23.6221	20.5849	23.6595
2.407	41.8448	30.2212	38.5451	32.9959	30.3337	35.4331				2.405	23.6595	20.6224	23.6221
2.408	41.8823	30.1837	38.3951	32.9209	30.3337	35.3581				2.407	23.697	20.6599	23.6221
2.41	41.9198	30.1462	38.2452	32.8834	30.2962	35.2831				2.408	23.7345	20.6974	23.5846
2.412	41.9573	30.0712	38.0952	32.8084	30.2962	35.2081				2.41	23.772	20.6974	23.5846
2.413	42.0322	30.0338	37.9827	32.7709	30.2587	35.1331				2.412	23.847	20.7349	23.5846
2.415	42.0697	29.9962	37.8327	32.6959	30.2587	35.0206				2.413	23.8845	20.7724	23.5471
2.417	42.1447	29.9213	37.7202	32.6584	30.2587	34.9456				2.415	23.922	20.8099	23.5471
2.418	42.2197	29.8838	37.5702	32.5834	30.2212	34.8706				2.417	23.997	20.8474	23.5096
2.42	42.2947	29.8463	37.4577	32.5459	30.1837	34.7957				2.418	24.0345	20.8849	23.5096
2.422	42.3322	29.7713	37.3078	32.4709	30.1837	34.7207				2.42	24.1095	20.9224	23.5096
2.423	42.4072	29.7338	37.1953	32.4334	30.1462	34.6457				2.422	24.1845	20.9599	23.4721
2.425	42.4447	29.6963	37.0453	32.3585	30.1462	34.5707				2.423	24.222	20.9974	23.4721
2.427	42.5197	29.6588	36.9328	32.321	30.1087	34.4957				2.425	24.297	21.0349	23.4721
2.428	42.5572	29.5838	36.7828	32.2835	30.1087	34.4207				2.427	24.3719	21.0724	23.4346
2.43	42.5947	29.5463	36.6703	32.2085	30.0712	34.3457				2.428	24.4469	21.1099	23.4346
2.432	42.5947	29.5088	36.5579	32.171	30.0712	34.2707				2.43	24.4844	21.1474	23.4346
2.433	42.5947	29.4713	36.4079	32.1335	30.0338	34.1957				2.432	24.5594	21.1849	23.4346
2.435	42.5947	29.3963	36.2954	32.096	30.0338	34.1207				2.433	24.6344	21.2223	23.4346
2.437	42.5947	29.3588	36.1829	32.0585	29.9962	34.0457				2.435	24.7094	21.2598	23.3971
2.438	42.5947	29.3213	36.0329	32.021	29.9962	34.0082				2.437	24.7844	21.3348	23.3971
2.44	42.5572	29.2838	35.9204	31.9835	29.9588	33.9333				2.438	24.8594	21.3723	23.3971
2.442	42.5572	29.2463	35.8079	31.946	29.9588	33.8583				2.44	24.9719	21.4098	23.3971
2.443	42.5197	29.1714	35.6955	31.9085	29.9213	33.7833				2.442	25.0469	21.4848	23.3971
2.445	42.4822	29.1339	35.583	31.871	29.9213	33.7083				2.443	25.1219	21.5223	23.3971
2.447	42.4447	29.0964	35.4705	31.8335	29.8838	33.6333				2.445	25.1969	21.5598	23.3971
2.448	42.3697	29.0589	35.358	31.8335	29.8838	33.5583				2.447	25.3093	21.6348	23.3971
2.45	42.3322	29.0214	35.2455	31.796	29.8463	33.5208				2.448	25.3843	21.6723	23.3971
2.452	42.2947	28.9464	35.133	31.7585	29.8463	33.4458				2.45	25.4968	21.7473	23.3971
2.453	42.2572	28.9089	35.0206	31.7585	29.8088	33.3708				2.452	25.5718	21.7848	23.3971
2.455	42.1822	28.8714	34.9081	31.721	29.7713	33.2958				2.453	25.6843	21.8598	23.3971
2.457	42.1447	28.8339	34.7956	31.6835	29.7713	33.2208				2.455	25.7593	21.9348	23.3971
2.458	42.1072	28.7964	34.6831	31.6835	29.7338	33.1459				2.457	25.8718	22.0098	23.3971
2.46	42.1072	28.7589	34.6081	31.646	29.7338	33.0709				2.458	25.9468	22.0472	23.3971
2.462	42.0697	28.7214	34.4956	31.646	29.6963	32.9959				2.46	26.0592	22.1222	23.3971
2.463	42.0322	28.6839	34.4206	31.6086	29.6588	32.9209				2.462	26.1717	22.2347	23.4346
2.465	42.0322	28.6464	34.3081	31.6086	29.6588	32.8459				2.463	26.2842	22.3097	23.4346
2.467	41.9948	28.6089	34.2332	31.571	29.6213	32.7709				2.465	26.3967	22.3847	23.4346
2.468	41.9948	28.5714	34.1207	31.571	29.6213	32.7334				2.467	26.5092	22.4597	23.4346
2.47	42.0322	28.5339	34.0457	31.5336	29.5838	32.6584				2.468	26.6217	22.5347	23.4721
2.472	42.0322	28.4964	33.9332	31.5336	29.5838	32.5834				2.47	26.7342	22.6472	23.4721
2.473	42.0697	28.4589	33.8582	31.4961	29.5463	32.5084				2.472	26.8466	22.7222	23.4721
2.475	42.1072	28.4215	33.7832	31.4586	29.5463	32.4334				2.473	26.9591	22.7971	23.5096
2.477	42.1447	28.3839	33.6707	31.4586	29.5088	32.3585				2.475	27.0716	22.9096	23.5096
2.478	42.2197	28.3465	33.5957	31.4211	29.5088	32.2835				2.477	27.1841	22.9846	23.5096
2.48	42.2947	28.309	33.5207	31.4211	29.4713	32.246				2.478	27.3341	23.0971	23.5471
2.482	42.3697	28.2715	33.4457	31.3836	29.4713	32.171				2.48	27.4466	23.1721	23.5471
2.483	42.4447	28.234	33.3708	31.3461	29.4713	32.096				2.482	27.5591	23.2846	23.5846
2.485	42.5197	28.1965	33.2958	31.3461	29.4338	32.021				2.483	27.709	23.3971	23.5846
2.487	42.6322	28.159	33.2208	31.3086	29.4338	31.946				2.485	27.8215	23.4721	23.6221
2.488	42.7072	28.1215	33.1458	31.2711	29.4338	31.9085				2.487	27.9715	23.5846	23.6221
2.49	42.8197	28.084	33.0708	31.2336	29.3963	31.8335				2.488	28.1215	23.697	23.6595
2.492	42.8946	28.0465	32.9958	31.2336	29.3963	31.7585				2.49	28.234	23.8095	23.6595
2.493	43.0071	28.009	32.9208	31.1961	29.3963	31.6835				2.492	28.3839	23.922	23.697
2.495	43.1196	27.9715	32.8458	31.1586	29.3588	31.646				2.493	28.5339	24.0345	23.7345
2.497	43.1946	27.9715	32.7708	31.1586	29.3588	31.571				2.495	28.6839	24.1845	23.772
2.498	43.3071	27.934	32.6958	31.1211	29.3588	31.4961				2.497	28.8339	24.297	23.772
2.5	43.3821	27.8965	32.6583	31.1211	29.3588	31.4586				2.498	28.9839	24.4469	23.8095
2.502	43.4571	27.859	32.5834	31.0836	29.3588	31.3836				2.5	29.1714	24.5594	23.847
2.503	43.5321	27.8215	32.5459	31.0836	29.3588	31.3461				2.502	29.3213	24.7094	23.8845
2.505	43.6071	27.784	32.4709	31.0461	29.3588	31.2711				2.503	29.4713	24.8219	23.922
2.507	43.682	27.7465	32.3959	31.0461	29.3213	31.2336				2.505	29.6588	24.9719	23.9595
2.508	43.7195	27.7465	32.3584	31.0461	29.3213	31.1586				2.507	29.8088	25.1219	23.997
2.51	43.7945	27.709	32.3209	31.0086	29.3213	31.1211				2.508	29.9962	25.2718	24.0345
2.512	43.832	27.6715	32.2459	31.0086	29.3213	31.0836				2.51	30.1837	25.4218	24.072
2.513	43.8695	27.634	32.2084	31.0086	29.3213	31.0086				2.512	30.3712	25.6093	24.1095
2.515	43.907	27.5966	32.1709	30.9711	29.3213	30.9711				2.513	30.5587	25.7593	24.147
2.517	43.9445	27.5591	32.0959	30.9711	29.3213	30.9336				2.515	30.7462	25.9093	24.1845
2.518	43.9445	27.5591	32.0584	30.9336	29.3213	30.8961				2.517	30.9336	26.0967	24.222
2.52	43.9445	27.5216	32.0209	30.9336	29.3213	30.8211				2.518	31.1586	26.2842	24.297
2.522	43.982	27.4841	31.9834	30.8961	29.2838	30.7837				2.52	31.3461	26.4717	24.3345
2.523	43.982	27.4466	31.9084	30.8961	29.2838	30.7462				2.522	31.571	26.6592	24.3719
2.525	43.982	27.4466	31.8709	30.8586	29.2838	30.7087				2.523	31.7585	26.8466	24.4469
2.527	43.982	27.4091	31.8334	30.8211	29.2838	30.6712				2.525	31.9835	27.0341	24.4844
2.528	43.982	27.3716	31.796	30.8211	29.2838	30.6337				2.527	32.2085	27.2216	24.5219
2.53	43.982	27.3341	31.7585	30.7837	29.2838	30.5962				2.528	32.4334	27.4466	24.5969
2.532	43.9445	27.3341	31.721	30.7462	29.2838	30.5587				2.53	32.6584	27.634	24.6719
2.533	43.9445	27.2966	31.6835	30.7087	29.2838	30.5212				2.532	32.8834	27.859	24.7094
2.535	43.9445	27.2591	31.646	30.7087	29.2838	30.4837				2.533	33.1084	28.084	24.7844
2.537	43.9445	27.2591	31.6085	30.6712	29.2838	30.4462				2.535	33.3708	28.309	24.8594
2.538	43.9445	27.2216	31.571	30.6337	29.2838	30.4087				2.537	33.5958	28.5339	24.8969
2.54	43.9445	27.2216	31.5335	30.5962	29.3213	30.3712				2.538	33.8583	28.7589	24.9719
2.542	43.9445	27.1841	31.496	30.5587	29.3213	30.3337				2.54	34.1207	28.9839	25.0469
2.543	43.9445	27.1466	31.4585	30.5587	29.3213	30.2962				2.542	34.3832	29.2463	25.1219
2.545	43.9445	27.1466	31.421	30.5212	29.3213	30.2587				2.543	34.6457	29.4713	25.1969
2.547	43.9445	27.1091	31.3835	30.4837	29.3213	30.2212				2.545	34.9081	29.7338	25.2718
2.548	43.9445	27.0716	31.346	30.4837	29.3213	30.1837				2.547	35.1706	29.9588	25.3843
2.55	43.9445	27.0716	31.3085	30.4462	29.3213	30.1462				2.548	35.4706	30.2212	25.4593
2.552	43.9445	27.0341	31.271	30.4087	29.3213	30.1087				2.55	35.733	30.4837	25.5343
2.553	43.982	27.0341	31.2335	30.3712	29.3213	30.0712				2.552	36.033	30.7462	25.6468
2.555	43.982	26.9966	31.2335	30.3712	29.3213	30.0338				2.553	36.333	31.0086	25.7218
2.557	43.982	26.9966	31.196	30.3337	29.3213	29.9962				2.555	36.6329	31.2711	25.8343
2.558	43.982	26.9591	31.1585	30.3337	29.3588	29.9588				2.557	36.9704	31.5336	25.9468
2.56	44.0195	26.9591	31.121	30.2962	29.3588	29.9213				2.558	37.2703	31.796	26.0592
2.562	44.0195	26.9216	31.0835	30.2587	29.3588	29.8838				2.56	37.6078	32.0585	26.1717
2.563	44.0195	26.9216	31.0835	30.2587	29.3588	29.8463				2.562	37.9453	32.3585	26.2842
2.565	44.0195	26.8841	31.046	30.2212	29.3588	29.7713				2.563	38.2827	32.6209	26.3967
2.567	44.0195	26.8841	31.0085	30.2212	29.3588	29.7338				2.565	38.6577	32.9209	26.5467
2.568	44.0195	26.8466	30.9711	30.1837	29.3588	29.6963				2.567	39.0326	33.2208	26.6592
2.57	44.0195	26.8466	30.9711	30.1837	29.3588	29.6588				2.568	39.4076	33.4833	26.8091
2.572	44.0195	26.8091	30.9336	30.1462	29.3588	29.6213				2.57	39.7825	33.7833	26.9591
2.573	44.0195	26.8091	30.8961	30.1462	29.3588	29.6213				2.572	40.1575	34.0832	27.1091
2.575	44.0195	26.7717	30.8586	30.1087	29.3588	29.5838				2.573	40.5324	34.3832	27.2591
2.577	44.0195	26.7717	30.8586	30.1087	29.3963	29.5463				2.575	40.9074	34.6832	27.4091
2.578	44.0195	26.7717	30.8211	30.0712	29.3963	29.5088				2.577	41.2823	34.9831	27.5591
2.58	44.0195	26.7342	30.7836	30.0712	29.3963	29.4713				2.578	41.6573	35.3206	27.709
2.582	44.0195	26.7342	30.7836	30.0712	29.3963	29.4338				2.58	42.0697	35.6206	27.8965
2.583	44.0195	26.6967	30.7461	30.0338	29.3963	29.3963				2.582	42.4447	35.9205	28.084
2.585	44.0195	26.6967	30.7461	30.0338	29.3963	29.3963				2.583	42.8197	36.2205	28.234
2.587	44.0195	26.6592	30.7086	29.9962	29.3963	29.3588				2.585	43.1946	36.5579	28.4215
2.588	44.0195	26.6592	30.7086	29.9962	29.4338	29.3213				2.587	43.5321	36.8579	28.6089
2.59	44.0195	26.6592	30.7086	29.9962	29.4338	29.2838				2.588	43.907	37.1953	28.8339
2.592	44.0195	26.6217	30.6711	29.9962	29.4338	29.2838				2.59	44.282	37.4953	29.0214
2.593	44.057	26.6217	30.6711	29.9588	29.4338	29.2463				2.592	44.6194	37.8328	29.2463
2.595	44.057	26.6217	30.6711	29.9588	29.4338	29.2463				2.593	44.9569	38.1702	29.4713
2.597	44.057	26.5842	30.6336	29.9588	29.4713	29.2089				2.595	45.3318	38.5077	29.6963
2.598	44.057	26.5842	30.6336	29.9588	29.4713	29.2089				2.597	45.6318	38.8451	29.9213
2.6	44.0945	26.5467	30.6336	29.9588	29.4713	29.1714				2.598	45.9693	39.1451	30.1462
2.602	44.0945	26.5467	30.5961	29.9588	29.4713	29.1714				2.6	46.3067	39.5201	30.4087
2.603	44.0945	26.5092	30.5961	29.9588	29.5088	29.1714				2.602	46.6067	39.8575	30.6337
2.605	44.132	26.5092	30.5961	29.9588	29.5088	29.1339				2.603	46.9441	40.195	30.8961
2.607	44.132	26.5092	30.5961	29.9588	29.5463	29.1339				2.605	47.2441	40.5699	31.1586
2.608	44.132	26.4717	30.5961	29.9588	29.5463	29.1339				2.607	47.5441	40.9074	31.4586
2.61	44.1695	26.4717	30.5961	29.9588	29.5463	29.1339				2.608	47.844	41.2448	31.721
2.612	44.1695	26.4342	30.5961	29.9588	29.5838	29.0964				2.61	48.144	41.6198	32.021
2.613	44.1695	26.4342	30.5961	29.9588	29.5838	29.0964				2.612	48.4439	41.9948	32.321
2.615	44.207	26.3967	30.5961	29.9588	29.6213	29.0964				2.613	48.7064	42.3697	32.6209
2.617	44.207	26.3967	30.5961	29.9588	29.6213	29.0964				2.615	49.0064	42.7072	32.9209
2.618	44.2445	26.3967	30.5961	29.9588	29.6588	29.0964				2.617	49.2688	43.0821	33.2583
2.62	44.282	26.3592	30.5961	29.9588	29.6588	29.0964				2.618	49.5313	43.4571	33.5958
2.622	44.3195	26.3592	30.6336	29.9588	29.6588	29.0589				2.62	49.8313	43.832	33.8958
2.623	44.357	26.3217	30.6336	29.9588	29.6963	29.0589				2.622	50.0937	44.2445	34.2707
2.625	44.3944	26.3217	30.6336	29.9588	29.6963	29.0589				2.623	50.3562	44.6194	34.6082
2.627	44.432	26.2842	30.6711	29.9588	29.7338	29.0589				2.625	50.6187	44.9944	34.9831
2.628	44.4694	26.2842	30.6711	29.9588	29.7338	29.0589				2.627	50.8436	45.3693	35.3206
2.63	44.5444	26.2467	30.7086	29.9588	29.7713	29.0589				2.628	51.1061	45.7443	35.6955
2.632	44.5819	26.2467	30.7086	29.9588	29.7713	29.0214				2.63	51.3686	46.1567	36.108
2.633	44.6569	26.2467	30.7461	29.9588	29.8088	29.0214				2.632	51.5936	46.5317	36.4829
2.635	44.6944	26.2092	30.7461	29.9962	29.8088	29.0214				2.633	51.856	46.9066	36.8954
2.637	44.7694	26.2092	30.7836	29.9962	29.8463	29.0214				2.635	52.081	47.2816	37.3078
2.638	44.8069	26.2092	30.7836	29.9962	29.8838	28.9839				2.637	52.306	47.694	37.6828
2.64	44.8819	26.1717	30.8211	29.9962	29.8838	28.9839				2.638	52.5309	48.069	38.1327
2.642	44.9569	26.1717	30.8586	29.9962	29.9213	28.9839				2.64	52.7559	48.4439	38.5452
2.643	45.0319	26.1717	30.8961	29.9962	29.9213	28.9839				2.642	52.9809	48.8189	38.9576
2.645	45.1069	26.1342	30.9336	30.0338	29.9588	28.9839				2.643	53.1683	49.2313	39.4076
2.647	45.1818	26.1342	30.9711	30.0338	29.9962	28.9839				2.645	53.3933	49.6063	39.8575
2.648	45.2943	26.1342	30.9711	30.0338	29.9962	28.9839				2.647	53.6183	49.9813	40.3075
2.65	45.3693	26.0967	31.0085	30.0712	30.0338	28.9839				2.648	53.8058	50.3562	40.7574
2.652	45.4818	26.0967	31.0835	30.0712	30.0338	28.9839				2.65	54.0307	50.7312	41.2073
2.653	45.5943	26.0967	31.121	30.0712	30.0712	28.9839				2.652	54.2182	51.1061	41.6573
2.655	45.7068	26.0592	31.1585	30.1087	30.1087	28.9839				2.653	54.4432	51.4811	42.1447
2.657	45.8193	26.0592	31.196	30.1087	30.1087	28.9839				2.655	54.6307	51.856	42.5947
2.658	45.9318	26.0592	31.2335	30.1462	30.1462	28.9839				2.657	54.8182	52.231	43.0821
2.66	46.0442	26.0592	31.271	30.1462	30.1837	28.9839				2.658	55.0056	52.6059	43.5695
2.662	46.1567	26.0592	31.346	30.1837	30.1837	28.9839				2.66	55.1556	52.9809	44.057
2.663	46.2317	26.0592	31.3835	30.2212	30.2212	28.9839				2.662	55.3431	53.3183	44.5444
2.665	46.3067	26.0218	31.421	30.2212	30.2212	28.9839				2.663	55.4931	53.6933	45.0319
2.667	46.3817	26.0218	31.496	30.2587	30.2587	28.9839				2.665	55.6805	54.0682	45.5193
2.668	46.4567	26.0218	31.5335	30.2962	30.2962	28.9839				2.667	55.8305	54.4057	46.0067
2.67	46.4942	26.0218	31.6085	30.2962	30.3337	28.9839				2.668	55.9805	54.7807	46.5317
2.672	46.4942	26.0218	31.646	30.3337	30.3337	28.9839				2.67	56.1305	55.1181	47.0191
2.673	46.5317	26.0218	31.721	30.3712	30.3712	29.0214				2.672	56.243	55.4931	47.5441
2.675	46.5317	26.0218	31.796	30.4087	30.4087	29.0214				2.673	56.3929	55.8305	48.0315
2.677	46.5692	26.0218	31.8709	30.4462	30.4462	29.0214				2.675	56.5054	56.168	48.5564
2.678	46.5692	26.0218	31.9084	30.4837	30.4837	29.0589				2.677	56.6179	56.5054	49.0814
2.68	46.6067	26.0218	32.0209	30.4837	30.5212	29.0589				2.678	56.7304	56.8429	49.5688
2.682	46.6067	26.0218	32.0959	30.5212	30.5587	29.0589				2.68	56.8429	57.1803	50.0937
2.683	46.6067	26.0592	32.1709	30.5587	30.5962	29.0964				2.682	56.9179	57.5178	50.6187
2.685	46.6442	26.0592	32.2459	30.5962	30.6337	29.0964				2.683	57.0304	57.8178	51.1436
2.687	46.6442	26.0592	32.3209	30.6337	30.6712	29.1339				2.685	57.1054	58.1552	51.6311
2.688	46.6817	26.0592	32.3959	30.6712	30.7087	29.1339				2.687	57.1803	58.4927	52.156
2.69	46.6817	26.0592	32.5084	30.7087	30.7462	29.1339				2.688	57.2553	58.7927	52.6809
2.692	46.7192	26.0592	32.5834	30.7087	30.8211	29.1714				2.69	57.3303	59.0926	53.2058
2.693	46.7567	26.0967	32.6958	30.7462	30.8586	29.1714				2.692	57.3678	59.4301	53.7308
2.695	46.7942	26.0967	32.7708	30.7837	30.8961	29.2089				2.693	57.4053	59.73	54.2557
2.697	46.7942	26.0967	32.8833	30.8211	30.9336	29.2089				2.695	57.4803	60.03	54.7432
2.698	46.8317	26.0967	32.9958	30.8586	30.9711	29.2463				2.697	57.5178	60.2925	55.2681
2.7	46.8691	26.1342	33.1083	30.8961	31.0461	29.2463				2.698	57.5553	60.5924	55.793
2.702	46.9066	26.1342	33.2208	30.9336	31.0836	29.2838				2.7	57.5928	60.8549	56.318
2.703	46.9441	26.1342	33.3708	30.9711	31.1211	29.2838				2.702	57.5928	61.1174	56.8054
2.705	46.9816	26.1717	33.4832	31.0461	31.1586	29.3213				2.703	57.6303	61.3798	57.3303
2.707	46.9816	26.1717	33.6332	31.0836	31.2336	29.3588				2.705	57.6303	61.6423	57.8178
2.708	47.0191	26.2092	33.7457	31.1211	31.2711	29.3588				2.707	57.6303	61.9048	58.3052
2.71	47.0566	26.2092	33.8957	31.1586	31.3086	29.3963				2.708	57.6303	62.1297	58.7927
2.712	47.0566	26.2467	34.0457	31.1961	31.3836	29.4338				2.71	57.6303	62.3547	59.2801
2.713	47.0941	26.2467	34.1957	31.2711	31.4211	29.4713				2.712	57.6303	62.5797	59.7675
2.715	47.0941	26.2842	34.3456	31.3086	31.4961	29.5088				2.713	57.6303	62.7672	60.2175
2.717	47.1316	26.2842	34.4956	31.3461	31.571	29.5463				2.715	57.6303	62.9921	60.7049
2.718	47.1691	26.3217	34.6456	31.3836	31.6086	29.5463				2.717	57.5928	63.1796	61.1549
2.72	47.1691	26.3217	34.8331	31.4586	31.6835	29.6213				2.718	57.5928	63.3671	61.6048
2.722	47.2066	26.3592	34.983	31.4961	31.7585	29.6213				2.72	57.5553	63.5171	62.0547
2.723	47.2441	26.3592	35.1705	31.571	31.8335	29.6588				2.722	57.5178	63.667	62.5047
2.725	47.3191	26.3967	35.358	31.6086	31.9085	29.6963				2.723	57.4803	63.817	62.9171
2.727	47.3941	26.4342	35.5455	31.646	31.9835	29.7338				2.725	57.4803	63.967	63.3671
2.728	47.4691	26.4342	35.733	31.721	32.0585	29.8088				2.727	57.4428	64.117	63.742
2.73	47.5816	26.4717	35.9579	31.7585	32.1335	29.8463				2.728	57.4053	64.267	64.1545
2.732	47.694	26.5092	36.1829	31.8335	32.2085	29.8838				2.73	57.3303	64.3795	64.5669
2.733	47.8065	26.5467	36.4079	31.9085	32.321	29.9213				2.732	57.2928	64.4919	64.9419
2.735	47.9565	26.5467	36.6328	31.946	32.3959	29.9588				2.733	57.2553	64.5669	65.3168
2.737	48.1065	26.5842	36.8578	32.021	32.5084	29.9962				2.735	57.2178	64.6794	65.6918
2.738	48.219	26.6217	37.1203	32.096	32.5834	30.0338				2.737	57.1429	64.7544	66.0667
2.74	48.3689	26.6592	37.3828	32.171	32.6959	30.0712				2.738	57.1054	64.8294	66.4042
2.742	48.5189	26.6967	37.6452	32.246	32.8084	30.1462				2.74	57.0679	64.9044	66.7417
2.743	48.6689	26.7342	37.9452	32.321	32.9209	30.1837				2.742	56.9929	64.9794	67.0416
2.745	48.7814	26.7717	38.2452	32.3959	33.0334	30.2212				2.743	56.9554	65.0169	67.3791
2.747	48.9314	26.8091	38.5451	32.4709	33.1459	30.2962				2.745	56.8804	65.0544	67.679
2.748	49.0439	26.8466	38.8826	32.5459	33.2583	30.3337				2.747	56.8429	65.0919	67.979
2.75	49.1564	26.9216	39.1825	32.6209	33.3708	30.3712				2.748	56.7679	65.1294	68.2415
2.752	49.2688	26.9591	39.52	32.6959	33.4833	30.4462				2.75	56.7304	65.1294	68.5414
2.753	49.3813	26.9966	39.8949	32.7709	33.5958	30.4837				2.752	56.6929	65.1668	68.8039
2.755	49.4938	27.0341	40.2699	32.8459	33.7083	30.5587				2.753	56.6179	65.1668	69.0289
2.757	49.6063	27.1091	40.6448	32.9209	33.8583	30.5962				2.755	56.5804	65.1668	69.2913
2.758	49.7188	27.1466	41.0198	33.0334	33.9708	30.6712				2.757	56.5429	65.1294	69.5163
2.76	49.8313	27.2216	41.4323	33.1084	34.1207	30.7087				2.758	56.5054	65.1294	69.7413
2.762	49.9813	27.2591	41.8447	33.1833	34.2707	30.7837				2.76	56.4679	65.0919	69.9663
2.763	50.0937	27.3341	42.2571	33.2958	34.3832	30.8586				2.762	56.3929	65.0544	70.1537
2.765	50.2812	27.4091	42.6696	33.3708	34.5332	30.8961				2.763	56.3555	65.0169	70.3412
2.767	50.4312	27.4841	43.1195	33.4833	34.6832	30.9711				2.765	56.318	64.9794	70.5287
2.768	50.6187	27.5591	43.607	33.5583	34.8332	31.0461				2.767	56.2805	64.9419	70.6787
2.77	50.8062	27.5966	44.0569	33.6708	34.9831	31.1211				2.768	56.243	64.8669	70.8286
2.772	51.0311	27.709	44.5444	33.7833	35.1706	31.1961				2.77	56.2055	64.8294	70.9786
2.773	51.2561	27.784	45.0318	33.8958	35.3206	31.2711				2.772	56.168	64.7544	71.0911
2.775	51.4811	27.859	45.5567	34.0082	35.4706	31.3461				2.773	56.1305	64.6794	71.2411
2.777	51.7435	27.934	46.0442	34.1207	35.658	31.4586				2.775	56.093	64.6044	71.3536
2.778	51.9685	28.009	46.5691	34.2332	35.808	31.5336				2.777	56.0555	64.5294	71.4286
2.78	52.231	28.1215	47.1315	34.3832	35.9955	31.646				2.778	56.018	64.4544	71.541
2.782	52.4184	28.1965	47.694	34.4957	36.183	31.721				2.78	55.9805	64.342	71.5786
2.783	52.6434	28.309	48.2189	34.6082	36.3704	31.8335				2.782	55.943	64.267	71.6535
2.785	52.7934	28.4215	48.8188	34.7582	36.5579	31.9085				2.783	55.9055	64.192	71.7285
2.787	52.9809	28.4964	49.3813	34.8706	36.7454	32.021				2.785	55.868	64.0795	71.766
2.788	53.0934	28.6089	49.9812	35.0206	36.9329	32.1335				2.787	55.8305	63.967	71.8035
2.79	53.2433	28.7214	50.5811	35.1706	37.1579	32.246				2.788	55.8305	63.892	71.8035
2.792	53.3183	28.8339	51.181	35.3206	37.3453	32.3585				2.79	55.793	63.7795	71.841
2.793	53.4308	28.9464	51.8184	35.4706	37.5703	32.4709				2.792	55.793	63.667	71.841
2.795	53.5058	29.0964	52.4184	35.6206	37.7578	32.5834				2.793	55.793	63.5921	71.841
2.797	53.6183	29.2089	53.0558	35.7705	37.9828	32.6959				2.795	55.793	63.4796	71.8035
2.798	53.6933	29.3588	53.6932	35.958	38.2077	32.8084				2.797	55.793	63.3671	71.8035
2.8	53.7683	29.4713	54.3306	36.108	38.4327	32.9209				2.798	55.793	63.2546	71.766
2.802	53.8433	29.6213	54.968	36.2955	38.6577	33.0709				2.8	55.793	63.1421	71.7285
2.803	53.9558	29.7713	55.643	36.4829	38.8826	33.1833				2.802	55.793	63.0671	71.6535
2.805	54.0307	29.9213	56.2804	36.6704	39.1451	33.3333				2.803	55.793	62.9546	71.6161
2.807	54.1057	30.0712	56.9553	36.8579	39.3701	33.4458				2.805	55.8305	62.8421	71.541
2.808	54.1807	30.2212	57.6302	37.0454	39.6326	33.5958				2.807	55.8305	62.7297	71.4661
2.81	54.2182	30.3712	58.2676	37.2328	39.895	33.7458				2.808	55.868	62.6172	71.3911
2.812	54.2932	30.5212	58.9426	37.4203	40.1575	33.8583				2.81	55.9055	62.5047	71.3161
2.813	54.3682	30.7087	59.6175	37.6453	40.42	34.0082				2.812	55.943	62.4297	71.2036
2.815	54.4057	30.8586	60.3299	37.8703	40.6824	34.1582				2.813	55.943	62.3172	71.1286
2.817	54.4432	31.0461	61.0048	38.0577	40.9449	34.3457				2.815	55.9805	62.2047	71.0161
2.818	54.5182	31.2336	61.6797	38.2827	41.2448	34.4957				2.817	56.0555	62.1297	70.9036
2.82	54.5557	31.4211	62.3546	38.5077	41.5073	34.6457				2.818	56.093	62.0172	70.7912
2.822	54.6307	31.6086	63.067	38.7702	41.7698	34.8332				2.82	56.1305	61.9423	70.6412
2.823	54.6682	31.8335	63.742	38.9951	42.0697	34.9831				2.822	56.2055	61.8673	70.5287
2.825	54.7432	32.021	64.4544	39.2576	42.3697	35.1706				2.823	56.243	61.7548	70.3787
2.827	54.8182	32.246	65.1293	39.4826	42.6697	35.3581				2.825	56.318	61.6798	70.2662
2.828	54.8931	32.4334	65.8417	39.745	42.9696	35.5456				2.827	56.3929	61.6048	70.1162
2.83	54.9681	32.6584	66.5166	40.0075	43.2696	35.733				2.828	56.4305	61.5298	69.9663
2.832	55.0806	32.8834	67.1915	40.3075	43.5695	35.9205				2.83	56.5054	61.4923	69.8163
2.833	55.1931	33.1084	67.9039	40.5699	43.8695	36.108				2.832	56.5804	61.4173	69.6663
2.835	55.3056	33.3708	68.5789	40.8699	44.207	36.2955				2.833	56.6554	61.3423	69.4788
2.837	55.4181	33.5958	69.2913	41.1698	44.5069	36.4829				2.835	56.7304	61.3048	69.3288
2.838	55.5306	33.8583	69.9662	41.4698	44.8444	36.7079				2.837	56.8054	61.2298	69.1789
2.84	55.6805	34.1207	70.6411	41.8073	45.1818	36.8954				2.838	56.9179	61.1923	68.9914
2.842	55.793	34.3832	71.316	42.1072	45.5193	37.1204				2.84	56.9929	61.1549	68.8414
2.843	55.943	34.6457	71.9909	42.4447	45.8568	37.3453				2.842	57.0679	61.1174	68.6539
2.845	56.0555	34.9081	72.7033	42.7822	46.1942	37.5703				2.843	57.1803	61.0799	68.4664
2.847	56.2055	35.2081	73.3783	43.1571	46.5317	37.7953				2.845	57.2928	61.0424	68.3165
2.848	56.318	35.4706	74.0532	43.4946	46.9066	38.0577				2.847	57.3678	61.0049	68.129
2.85	56.4305	35.7705	74.6906	43.907	47.2441	38.2827				2.848	57.4803	60.9674	67.9415
2.852	56.5054	36.108	75.3655	44.282	47.6191	38.5452				2.85	57.5928	60.9674	67.754
2.853	56.5804	36.4079	76.0404	44.6569	47.9565	38.7702				2.852	57.7053	60.9299	67.5666
2.855	56.6554	36.7829	76.6778	45.0694	48.3315	39.0326				2.853	57.8178	60.9299	67.3791
2.857	56.7304	37.1204	77.3153	45.4818	48.7064	39.2951				2.855	57.9303	60.9299	67.2291
2.858	56.8054	37.5328	77.9527	45.9318	49.0814	39.5951				2.857	58.0427	60.8924	67.0416
2.86	56.8804	37.9828	78.5901	46.3817	49.4563	39.8575				2.858	58.1552	60.8924	66.8541
2.862	56.9554	38.4327	79.2275	46.8317	49.8313	40.12				2.86	58.2677	60.8924	66.6667
2.863	57.0679	38.9201	79.8274	47.2816	50.2437	40.42				2.862	58.3802	60.8924	66.4792
2.865	57.1803	39.4451	80.4274	47.769	50.6187	40.7199				2.863	58.4927	60.8924	66.2917
2.867	57.3303	39.97	81.0273	48.294	51.0311	41.0199				2.865	58.6052	60.8924	66.1042
2.868	57.4803	40.5324	81.6272	48.7814	51.4061	41.3198				2.867	58.7177	60.8924	65.9168
2.87	57.6678	41.0949	82.1897	49.3438	51.8185	41.6573				2.868	58.8302	60.8924	65.7293
2.872	57.8928	41.6573	82.7521	49.8688	52.231	41.9948				2.87	58.9801	60.8924	65.5793
2.873	58.0802	42.2572	83.3145	50.4312	52.6434	42.2947				2.872	59.0926	60.8924	65.3918
2.875	58.3052	42.8197	83.8394	51.0311	53.0559	42.6322				2.873	59.2051	60.8924	65.2044
2.877	58.5677	43.4196	84.3644	51.5936	53.4683	42.9696				2.875	59.3176	60.8924	65.0169
2.878	58.7927	44.0195	84.8893	52.231	53.8808	43.3446				2.877	59.4301	60.9299	64.8294
2.88	59.0551	44.6194	85.4142	52.8309	54.2932	43.682				2.878	59.5426	60.9299	64.6794
2.882	59.2801	45.1818	85.9017	53.4683	54.7432	44.057				2.88	59.655	60.9299	64.4919
2.883	59.5426	45.8193	86.3891	54.1057	55.1556	44.3944				2.882	59.805	60.9299	64.3045
2.885	59.7675	46.3817	86.8766	54.7432	55.568	44.7694				2.883	59.9175	60.9674	64.1545
2.887	59.9925	46.9816	87.3265	55.3806	56.018	45.1444				2.885	60.03	60.9674	63.967
2.888	60.2175	47.5816	87.739	56.0555	56.4305	45.5568				2.887	60.18	60.9674	63.7795
2.89	60.4424	48.144	88.1889	56.7304	56.8804	45.9318				2.888	60.2925	61.0049	63.6296
2.892	60.6299	48.7064	88.6013	57.4053	57.2928	46.3067				2.89	60.4424	61.0049	63.4421
2.893	60.8549	49.2688	88.9763	58.0802	57.7428	46.7192				2.892	60.5549	61.0424	63.2921
2.895	61.0799	49.7938	89.3888	58.7552	58.1552	47.1316				2.893	60.7049	61.0799	63.1421
2.897	61.3423	50.3187	89.7262	59.4301	58.6052	47.5441				2.895	60.8549	61.0799	62.9546
2.898	61.6048	50.8436	90.1012	60.105	59.0551	47.9565				2.897	60.9674	61.1174	62.8047
2.9	61.9423	51.3686	90.4386	60.7799	59.5051	48.3689				2.898	61.1174	61.1549	62.6547
2.902	62.2797	51.8935	90.7386	61.4548	59.9175	48.8189				2.9	61.2673	61.1923	62.5047
2.903	62.6547	52.3809	91.0385	62.0922	60.3674	49.2313				2.902	61.4173	61.2298	62.3547
2.905	63.0671	52.8684	91.3385	62.7297	60.8174	49.6813				2.903	61.5673	61.2673	62.2047
2.907	63.4796	53.3558	91.601	63.3671	61.2673	50.1312				2.905	61.7173	61.3423	62.0547
2.908	63.892	53.8433	91.8634	64.0045	61.7173	50.5812				2.907	61.8673	61.3798	61.9048
2.91	64.267	54.3307	92.0884	64.6044	62.1672	51.0311				2.908	62.0547	61.4548	61.7548
2.912	64.6419	54.8182	92.3134	65.2044	62.6172	51.4811				2.91	62.2047	61.4923	61.6048
2.913	65.0169	55.3431	92.5009	65.8043	63.0671	51.9685				2.912	62.3547	61.5673	61.4548
2.915	65.3543	55.8305	92.6883	66.3667	63.4796	52.4184				2.913	62.5422	61.6423	61.3048
2.917	65.6918	56.3555	92.8758	66.9291	63.9295	52.9059				2.915	62.7297	61.7173	61.1923
2.918	66.0292	56.8429	93.0258	67.4916	64.3795	53.3558				2.917	62.8796	61.7923	61.0424
2.92	66.3667	57.3678	93.1383	68.0165	64.7919	53.8433				2.918	63.0671	61.8673	60.8924
2.922	66.7042	57.8928	93.2883	68.5414	65.2418	54.2932				2.92	63.2546	61.9423	60.7799
2.923	67.0416	58.4552	93.3633	69.0289	65.6543	54.7807				2.922	63.4421	62.0547	60.6299
2.925	67.3791	58.9801	93.4757	69.5163	66.0667	55.2306				2.923	63.6296	62.1297	60.5174
2.927	67.754	59.5426	93.5507	70.0037	66.4792	55.718				2.925	63.817	62.2422	60.3674
2.928	68.0915	60.0675	93.5882	70.4912	66.9291	56.168				2.927	64.0045	62.3547	60.255
2.93	68.429	60.6299	93.6257	70.9786	67.3041	56.6554				2.928	64.2295	62.4672	60.1425
2.932	68.8039	61.1923	93.6632	71.4286	67.7165	57.1054				2.93	64.4169	62.5797	60.03
2.933	69.1789	61.7548	93.6632	71.8785	68.129	57.5928				2.932	64.6419	62.6922	59.9175
2.935	69.5538	62.2797	93.6257	72.3285	68.5414	58.0427				2.933	64.8294	62.8047	59.805
2.937	69.9288	62.8421	93.6257	72.7784	68.9539	58.4927				2.935	65.0544	62.9171	59.6925
2.938	70.3037	63.4046	93.5882	73.2284	69.3288	58.9426				2.937	65.2418	63.0296	59.58
2.94	70.7162	63.9295	93.5507	73.6408	69.7413	59.4301				2.938	65.4668	63.1796	59.5051
2.942	71.0911	64.4919	93.4757	74.0907	70.1162	59.88				2.94	65.6918	63.2921	59.3926
2.943	71.5036	65.0169	93.4008	74.5032	70.4912	60.33				2.942	65.9168	63.4046	59.2801
2.945	71.916	65.5418	93.2883	74.9156	70.8661	60.7799				2.943	66.1417	63.5545	59.2051
2.947	72.3285	66.0667	93.2133	75.2906	71.2411	61.2298				2.945	66.3667	63.667	59.0926
2.948	72.7409	66.5542	93.1008	75.703	71.6161	61.6423				2.947	66.5917	63.7795	59.0176
2.95	73.1908	67.0416	92.9883	76.0405	71.9535	62.0922				2.948	66.8541	63.9295	58.9426
2.952	73.6033	67.5291	92.8383	76.4155	72.3285	62.5047				2.95	67.0791	64.042	58.8302
2.953	74.0533	68.0165	92.6883	76.7529	72.6659	62.9171				2.952	67.3416	64.192	58.7552
2.955	74.5032	68.4664	92.5384	77.0529	73.0034	63.3671				2.953	67.5666	64.3045	58.6802
2.957	74.9531	68.9164	92.3884	77.3528	73.3408	63.742				2.955	67.829	64.4544	58.6052
2.958	75.4406	69.3663	92.2009	77.6528	73.6783	64.1545				2.957	68.0915	64.6044	58.5302
2.96	75.8905	69.8163	92.0509	77.9153	74.0157	64.5669				2.958	68.354	64.7169	58.4552
2.962	76.3405	70.2287	91.8634	78.1777	74.3157	64.9419				2.96	68.6164	64.8669	58.3802
2.963	76.8279	70.6412	91.6385	78.4402	74.6532	65.3543				2.962	68.8789	65.0169	58.3052
2.965	77.2778	71.0161	91.451	78.6652	74.9531	65.7293				2.963	69.1789	65.1294	58.2677
2.967	77.7278	71.4286	91.226	78.8901	75.2531	66.0667				2.965	69.4413	65.2793	58.1927
2.968	78.2152	71.766	91.0385	79.1151	75.5156	66.4417				2.967	69.7413	65.4293	58.1552
2.97	78.6652	72.141	90.8136	79.3401	75.8155	66.7792				2.968	70.0037	65.5793	58.1177
2.972	79.1151	72.4784	90.5886	79.5276	76.1155	67.1541				2.97	70.3037	65.6918	58.0427
2.973	79.6025	72.8159	90.3261	79.715	76.3779	67.4916				2.972	70.6037	65.8418	58.0052
2.975	80.0525	73.1159	90.1012	79.9025	76.6404	67.7915				2.973	70.9036	65.9917	57.9678
2.977	80.5024	73.4158	89.8387	80.09	76.9029	68.129				2.975	71.2036	66.1417	57.9303
2.978	80.9524	73.7158	89.6137	80.2775	77.1279	68.429				2.977	71.5036	66.2917	57.9303
2.98	81.4023	73.9783	89.3513	80.4274	77.3903	68.7289				2.978	71.841	66.4417	57.8928
2.982	81.8523	74.2407	89.0888	80.5399	77.6153	69.0289				2.98	72.141	66.5917	57.8553
2.983	82.3022	74.5032	88.8263	80.6899	77.8403	69.3288				2.982	72.4784	66.7417	57.8553
2.985	82.7147	74.7282	88.5639	80.8024	78.0652	69.6288				2.983	72.8159	66.9291	57.8178
2.987	83.1271	74.9531	88.3014	80.8774	78.2527	69.8913				2.985	73.1159	67.0791	57.8178
2.988	83.5396	75.1781	88.0389	80.9899	78.4402	70.1537				2.987	73.4908	67.2291	57.8178
2.99	83.952	75.4031	87.7764	81.0649	78.6652	70.3787				2.988	73.8283	67.4166	57.8178
2.992	84.3645	75.5905	87.4765	81.1398	78.8152	70.6412				2.99	74.1657	67.5666	57.8178
2.993	84.7394	75.778	87.214	81.2148	79.0026	70.8661				2.992	74.5407	67.754	57.8553
2.995	85.1519	75.9655	86.9516	81.2523	79.1526	71.0911				2.993	74.9156	67.904	57.8553
2.997	85.4893	76.153	86.6516	81.3273	79.3026	71.3161				2.995	75.2906	68.0915	57.8928
2.998	85.8643	76.3405	86.3891	81.3648	79.4526	71.541				2.997	75.6655	68.279	57.8928
3	86.2017	76.4904	86.0892	81.4398	79.6025	71.7285				2.998	76.078	68.4664	57.9303
3.002	86.5392	76.6404	85.7892	81.4773	79.715	71.916				3	76.4529	68.6914	57.9678
3.003	86.8766	76.7904	85.5267	81.5148	79.865	72.1035				3.002	76.8654	68.8789	58.0052
3.005	87.2141	76.9029	85.2268	81.5898	79.9775	72.2535				3.003	77.2778	69.1039	58.0802
3.007	87.5141	77.0529	84.9268	81.6273	80.09	72.441				3.005	77.7278	69.2913	58.1177
3.008	87.814	77.1654	84.6643	81.6648	80.2025	72.5909				3.007	78.1402	69.5163	58.1927
3.01	88.114	77.2778	84.3644	81.7398	80.2775	72.7409				3.008	78.6277	69.7413	58.2302
3.012	88.4139	77.3903	84.0644	81.7773	80.3899	72.8909				3.01	79.0776	69.9288	58.3052
3.013	88.7139	77.4653	83.7645	81.7773	80.4649	73.0409				3.012	79.5651	70.1912	58.3802
3.015	89.0139	77.5403	83.502	81.8148	80.5399	73.1534				3.013	80.0525	70.4162	58.4552
3.017	89.2763	77.6153	83.202	81.8523	80.6149	73.2658				3.015	80.5774	70.6412	58.5302
3.018	89.5388	77.6903	82.9021	81.8523	80.6899	73.3783				3.017	81.1024	70.9036	58.6052
3.02	89.8013	77.7278	82.6396	81.8523	80.7274	73.4908				3.018	81.6648	71.1286	58.6802
3.022	90.0637	77.7653	82.3396	81.8898	80.7649	73.5658				3.02	82.2647	71.3911	58.7927
3.023	90.3262	77.8028	82.0772	81.8898	80.8399	73.6408				3.022	82.8272	71.6535	58.8676
3.025	90.5512	77.8403	81.7772	81.8898	80.8774	73.7533				3.023	83.4646	71.9535	58.9801
3.027	90.7762	77.8778	81.5147	81.8898	80.9149	73.7908				3.025	84.102	72.216	59.0926
3.028	91.0011	77.8778	81.2148	81.8523	80.9524	73.8658				3.027	84.7769	72.5159	59.1676
3.03	91.1886	77.9153	80.9523	81.8523	80.9899	73.9033				3.028	85.4893	72.8159	59.2801
3.032	91.4136	77.9153	80.6523	81.8523	81.0274	73.9408				3.03	86.2392	73.1159	59.3926
3.033	91.5636	77.9153	80.3899	81.8523	81.0274	73.9783				3.032	87.0266	73.4158	59.5051
3.035	91.751	77.9153	80.1274	81.8523	81.0649	74.0157				3.033	87.814	73.7158	59.655
3.037	91.901	77.8778	79.8649	81.8148	81.1024	74.0157				3.035	88.6764	74.0533	59.7675
3.038	92.0135	77.8778	79.565	81.8148	81.1398	74.0533				3.037	89.5763	74.3907	59.88
3.04	92.126	77.8778	79.3025	81.8148	81.1398	74.0533				3.038	90.5137	74.7282	60.03
3.042	92.201	77.8403	79.04	81.7773	81.1774	74.0533				3.04	91.4886	75.0656	60.18
3.043	92.3135	77.8028	78.7776	81.7773	81.2148	74.0533				3.042	92.5384	75.4406	60.2925
3.045	92.351	77.8028	78.5526	81.7773	81.2148	74.0157				3.043	93.6258	75.778	60.4424
3.047	92.3885	77.7653	78.2901	81.7773	81.2523	74.0157				3.045	94.7507	76.153	60.5924
3.048	92.426	77.7278	78.0277	81.7773	81.2898	73.9783				3.047	95.9505	76.5279	60.7424
3.05	92.4634	77.6903	77.8027	81.7773	81.2898	73.9783				3.048	97.2254	76.9404	60.8924
3.052	92.4634	77.6528	77.5402	81.7773	81.3273	73.9408				3.05	98.5752	77.3153	61.0799
3.053	92.4634	77.6528	77.3153	81.7773	81.3648	73.9033				3.052	100	77.7278	61.2298
3.055	92.4634	77.6153	77.0903	81.7773	81.3648	73.8658				3.053	101.5	78.1402	61.3798
3.057	92.426	77.5778	76.8278	81.7773	81.4023	73.7908				3.055	103.075	78.5527	61.5673
3.058	92.3885	77.5403	76.6029	81.7773	81.4398	73.7533				3.057	103.112	78.9651	61.7173
3.06	92.351	77.5403	76.3779	81.7773	81.4773	73.6783				3.058	103.112	79.4151	61.9048
3.062	92.3135	77.5028	76.1529	81.7773	81.5148	73.6408				3.06	103.112	79.865	62.0922
3.063	92.276	77.4653	75.9279	81.8148	81.5523	73.5658				3.062	103.112	80.315	62.2797
3.065	92.2385	77.4653	75.703	81.8148	81.5523	73.4908				3.063	103.112	80.8024	62.4297
3.067	92.1635	77.4278	75.478	81.8523	81.5898	73.4158				3.065	103.112	81.2898	62.6172
3.068	92.126	77.4278	75.253	81.8523	81.6648	73.3408				3.067	103.112	81.7773	62.8047
3.07	92.051	77.3903	75.0655	81.8898	81.7023	73.2658				3.068	103.112	82.3022	62.9921
3.072	91.976	77.3903	74.8406	81.8898	81.7398	73.1908				3.07	103.112	82.8646	63.2171
3.073	91.9385	77.3528	74.6156	81.9273	81.7773	73.0784				3.072	103.112	83.3896	63.4046
3.075	91.8635	77.3528	74.3906	81.9273	81.8523	73.0034				3.073	103.112	83.9895	63.6296
3.077	91.7885	77.3153	74.2031	81.9647	81.8898	72.9284				3.075	103.112	84.5894	63.817
3.078	91.7135	77.2778	73.9782	81.9647	81.9647	72.8159				3.077	103.112	85.1894	64.042
3.08	91.6385	77.2403	73.7907	82.0023	82.0397	72.7409				3.078	103.112	85.8268	64.267
3.082	91.5636	77.2403	73.5657	82.0023	82.0772	72.6284				3.08	103.112	86.5017	64.4919
3.083	91.4886	77.2028	73.3783	82.0397	82.1522	72.5159				3.082	103.112	87.2141	64.7169
3.085	91.4136	77.1654	73.1908	82.0772	82.2272	72.441				3.083	103.112	87.9265	64.9419
3.087	91.3011	77.1279	72.9658	82.0772	82.3022	72.3285				3.085	103.112	88.6764	65.1668
3.088	91.2261	77.0904	72.7783	82.1147	82.3397	72.216				3.087	103.112	89.4638	65.4293
3.09	91.1511	77.0529	72.5909	82.1147	82.4147	72.1035				3.088	103.112	90.2512	65.6543
3.092	91.0761	77.0154	72.4034	82.1522	82.4897	71.991				3.09	103.112	91.1136	65.9168
3.093	91.0011	76.9779	72.1784	82.1897	82.5647	71.8785				3.092	103.112	91.976	66.2167
3.095	90.9261	76.9404	71.9909	82.1897	82.6772	71.766				3.093	103.112	92.8759	66.4792
3.097	90.8886	76.9029	71.8034	82.2272	82.7522	71.6535				3.095	103.112	93.8508	66.7417
3.098	90.8136	76.8654	71.616	82.2647	82.8272	71.541				3.097	103.112	94.8256	67.0416
3.1	90.7387	76.8654	71.4285	82.3022	82.9396	71.4286				3.098	103.112	95.838	67.3416
3.102	90.6637	76.8279	71.241	82.3397	83.0146	71.3161				3.1	103.112	96.9254	67.679
3.103	90.6262	76.7904	71.0535	82.3772	83.1271	71.2036				3.102	103.112	98.0127	67.979
3.105	90.5512	76.7529	70.8661	82.4147	83.2021	71.0911				3.103	103.112	99.1751	68.3165
3.107	90.4762	76.7154	70.7161	82.4522	83.3146	70.9786				3.105	103.112	100.375	68.6539
3.108	90.4387	76.6779	70.5286	82.4897	83.4271	70.8661				3.107	103.112	101.612	69.0289
3.11	90.3637	76.6404	70.3411	82.5272	83.5396	70.7912				3.108	103.112	102.887	69.4038
3.112	90.3262	76.6029	70.1911	82.6022	83.6521	70.6787				3.11	103.112	103.112	69.7788
3.113	90.2887	76.5654	70.0037	82.6397	83.7645	70.5662				3.112	103.112	103.112	70.1537
3.115	90.2137	76.5279	69.8537	82.6772	83.877	70.4912				3.113	103.112	103.112	70.5662
3.117	90.1762	76.4904	69.7037	82.7522	83.9895	70.3787				3.115	103.112	103.112	70.9786
3.118	90.1387	76.4529	69.5162	82.7896	84.102	70.3037				3.117	103.112	103.112	71.4286
3.12	90.1012	76.4155	69.3663	82.8646	84.252	70.2287				3.118	103.112	103.112	71.8785
3.122	90.0637	76.4155	69.2163	82.9396	84.3645	70.1162				3.12	103.112	103.112	72.3659
3.123	90.0263	76.3779	69.0663	82.9771	84.4769	70.0412				3.122	103.112	103.112	72.8534
3.125	89.9887	76.3405	68.9163	83.0521	84.6269	69.9663				3.123	103.112	103.112	73.3783
3.127	89.9513	76.303	68.8038	83.1271	84.7394	69.8913				3.125	103.112	103.112	73.9033
3.128	89.9138	76.303	68.6539	83.2021	84.8894	69.8163				3.127	103.112	103.112	74.4657
3.13	89.8763	76.2655	68.5039	83.3146	85.0394	69.7413				3.128	103.112	103.112	75.0656
3.132	89.8388	76.2655	68.3914	83.3896	85.1519	69.6663				3.13	103.112	103.112	75.6655
3.133	89.8013	76.228	68.2414	83.5021	85.3018	69.5913				3.132	103.112	103.112	76.303
3.135	89.8013	76.228	68.1289	83.577	85.4518	69.5163				3.133	103.112	103.112	76.9779
3.137	89.7638	76.1905	68.0164	83.6895	85.6018	69.4413				3.135	103.112	103.112	77.6528
3.138	89.7638	76.1905	67.9039	83.802	85.7518	69.4038				3.137	103.112	103.112	78.3652
3.14	89.7263	76.1905	67.7914	83.9145	85.9018	69.3288				3.138	103.112	103.112	79.1151
3.142	89.6888	76.153	67.679	83.9895	86.0143	69.2538				3.14	103.112	103.112	79.9025
3.143	89.6888	76.153	67.604	84.102	86.2017	69.2164				3.142	103.112	103.112	80.6899
3.145	89.6513	76.153	67.4915	84.2145	86.3517	69.1414				3.143	103.112	103.112	81.5523
3.147	89.6513	76.153	67.4165	84.327	86.5017	69.1039				3.145	103.112	103.112	82.4147
3.148	89.6513	76.153	67.3415	84.4394	86.6517	69.0289				3.147	103.112	103.112	83.3146
3.15	89.6513	76.153	67.2665	84.5519	86.8016	68.9539				3.148	103.112	103.112	84.252
3.152	89.6513	76.1905	67.229	84.6644	86.9891	68.9164				3.15	103.112	103.112	85.2643
3.153	89.6138	76.1905	67.154	84.7769	87.1391	68.8789				3.152	103.112	103.112	86.2767
3.155	89.6513	76.1905	67.1165	84.8894	87.3266	68.8039				3.153	103.112	103.112	87.3266
3.157	89.6513	76.228	67.0416	85.0019	87.4766	68.7664				3.155	103.112	103.112	88.4514
3.158	89.6513	76.228	67.0041	85.1144	87.664	68.6914				3.157	103.112	103.112	89.6138
3.16	89.6513	76.2655	67.0041	85.2268	87.814	68.6539				3.158	103.112	103.112	90.8136
3.162	89.6888	76.2655	66.9665	85.3393	88.0015	68.5789				3.16	103.112	103.112	92.0885
3.163	89.6888	76.303	66.9291	85.4518	88.189	68.5414				3.162	103.112	103.112	93.3633
3.165	89.7263	76.3405	66.9291	85.5643	88.3765	68.5039				3.163	103.112	103.112	94.7507
3.167	89.7638	76.3779	66.9291	85.6768	88.5639	68.429				3.165	103.112	103.112	96.138
3.168	89.8013	76.4155	66.9291	85.7893	88.7514	68.3915				3.167	103.112	103.112	97.6378
3.17	89.8388	76.4529	66.9291	85.9018	88.9389	68.354				3.168	103.112	103.112	99.1376
3.172	89.8763	76.4904	66.9665	86.0143	89.1639	68.3165				3.17	103.112	103.112	100.712
3.173	89.9513	76.5279	66.9665	86.1642	89.3513	68.279				3.172	103.112	103.112	102.362
3.175	89.9887	76.5654	67.0041	86.2767	89.5763	68.2415				3.173	103.112	103.112	103.112
3.177	90.0637	76.6404	67.0416	86.3892	89.7638	68.204				3.175	103.112	103.112	103.112
3.178	90.1762	76.6779	67.1165	86.5017	89.9887	68.204				3.177	103.112	103.112	103.112
3.18	90.2512	76.7154	67.154	86.6517	90.2137	68.1665				3.178	103.112	103.112	103.112
3.182	90.3637	76.7904	67.229	86.7642	90.4012	68.1665				3.18	103.112	103.112	103.112
3.183	90.5137	76.8279	67.304	86.9141	90.6262	68.129				3.182	103.112	103.112	103.112
3.185	90.6637	76.9029	67.379	87.0266	90.8511	68.129				3.183	103.112	103.112	103.112
3.187	90.8136	76.9404	67.454	87.1766	91.1136	68.129				3.185	103.112	103.112	103.112
3.188	91.0011	77.0154	67.5665	87.2891	91.3386	68.0915				3.187	103.112	103.112	103.112
3.19	91.2261	77.0904	67.6415	87.4391	91.5636	68.0915				3.188	103.112	103.112	103.112
3.192	91.4511	77.1654	67.754	87.5891	91.826	68.0915				3.19	103.112	103.112	103.112
3.193	91.7135	77.2028	67.8664	87.7015	92.051	68.0915				3.192	103.112	103.112	103.112
3.195	92.0135	77.2778	67.9789	87.8515	92.3135	68.129				3.193	103.112	103.112	103.112
3.197	92.276	77.3528	68.1289	88.0015	92.5759	68.129				3.195	103.112	103.112	103.112
3.198	92.5759	77.4278	68.2414	88.1515	92.8384	68.129				3.197	103.112	103.112	103.112
3.2	92.8759	77.5028	68.3914	88.3015	93.1009	68.1665				3.198	103.112	103.112	103.112
3.202	93.1758	77.5778	68.5414	88.4514	93.3633	68.204				3.2	103.112	103.112	103.112
3.203	93.4383	77.6528	68.6913	88.6389	93.6633	68.2415				3.202	103.112	103.112	103.112
3.205	93.7008	77.7653	68.8413	88.8264	93.9258	68.279				3.203	103.112	103.112	103.112
3.207	93.9633	77.8403	69.0288	88.9764	94.2257	68.3165				3.205	103.112	103.112	103.112
3.208	94.1882	77.9153	69.1788	89.1639	94.4882	68.354				3.207	103.112	103.112	103.112
3.21	94.3757	77.9903	69.3663	89.3513	94.7882	68.3915				3.208	103.112	103.112	103.112
3.212	94.6007	78.0652	69.5537	89.5388	95.1256	68.4664				3.21	103.112	103.112	103.112
3.213	94.7507	78.1777	69.7412	89.7638	95.4256	68.5414				3.212	103.112	103.112	103.112
3.215	94.9381	78.2527	69.9662	89.9513	95.7255	68.5789				3.213	103.112	103.112	103.112
3.217	95.0506	78.3277	70.1536	90.1762	96.0255	68.6539				3.215	103.112	103.112	103.112
3.218	95.2006	78.4402	70.3786	90.4012	96.3629	68.7289				3.217	103.112	103.112	103.112
3.22	95.3131	78.5152	70.6036	90.6262	96.7004	68.8039				3.218	103.112	103.112	103.112
3.222	95.4256	78.6277	70.8286	90.8511	97.0379	68.8789				3.22	103.112	103.112	103.112
3.223	95.5381	78.7027	71.0535	91.1136	97.3753	68.9914				3.222	103.112	103.112	103.112
3.225	95.688	78.7777	71.2785	91.3761	97.7128	69.0664				3.223	103.112	103.112	103.112
3.227	95.838	78.8901	71.541	91.6385	98.0503	69.1789				3.225	103.112	103.112	103.112
3.228	95.988	78.9651	71.766	91.901	98.3877	69.2913				3.227	103.112	103.112	103.112
3.23	96.1755	79.0776	72.0284	92.1635	98.7627	69.4038				3.228	103.112	103.112	103.112
3.232	96.4005	79.1526	72.2909	92.4634	99.1001	69.5163				3.23	103.112	103.112	103.112
3.233	96.6254	79.2651	72.5534	92.8009	99.4751	69.6288				3.232	103.112	103.112	103.112
3.235	96.8879	79.3401	72.8533	93.1009	99.85	69.7413				3.233	103.112	103.112	103.112
3.237	97.1504	79.4151	73.1533	93.4383	100.225	69.8913				3.235	103.112	103.112	103.112
3.238	97.4128	79.5276	73.4532	93.8133	100.637	70.0037				3.237	103.112	103.112	103.112
3.24	97.6753	79.6025	73.7532	94.1882	101.012	70.1537				3.238	103.112	103.112	103.112
3.242	97.9378	79.715	74.0532	94.5632	101.425	70.3037				3.24	103.112	103.112	103.112
3.243	98.2002	79.8275	74.3906	94.9756	101.8	70.4537				3.242	103.112	103.112	103.112
3.245	98.4252	79.9025	74.7281	95.3881	102.212	70.6037				3.243	103.112	103.112	103.112
3.247	98.6502	80.015	75.0655	95.8005	102.625	70.7536				3.245	103.112	103.112	103.112
3.248	98.8376	80.1275	75.4405	96.2505	103.075	70.9036				3.247	103.112	103.112	103.112
3.25	99.0251	80.2025	75.778	96.7004	103.112	71.0536				3.248	103.112	103.112	103.112
3.252	99.1376	80.315	76.1904	97.1878	103.112	71.2411				3.25	103.112	103.112	103.112
3.253	99.2501	80.4274	76.5653	97.6753	103.112	71.3911				3.252	103.112	103.112	103.112
3.255	99.3251	80.5399	76.9778	98.2002	103.112	71.5786				3.253	103.112	103.112	103.112
3.257	99.4001	80.6899	77.3902	98.7252	103.112	71.766				3.255	103.112	103.112	103.112
3.258	99.4376	80.8024	77.8027	99.2501	103.112	71.916				3.257	103.112	103.112	103.112
3.26	99.4751	80.9149	78.2527	99.8125	103.112	72.1035				3.258	103.112	103.112	103.112
3.262	99.5501	81.0649	78.7026	100.375	103.112	72.291				3.26	103.112	103.112	103.112
3.263	99.5875	81.2148	79.1525	100.975	103.112	72.5159				3.262	103.112	103.112	103.112
3.265	99.6625	81.3273	79.64	101.575	103.112	72.7034				3.263	103.112	103.112	103.112
3.267	99.7375	81.4773	80.1274	102.212	103.112	72.8909				3.265	103.112	103.112	103.112
3.268	99.8875	81.6273	80.6149	102.85	103.112	73.1159				3.267	103.112	103.112	103.112
3.27	100	81.7773	81.1398	103.112	103.112	73.3033				3.268	103.112	103.112	103.112
3.272	100.188	81.9647	81.6647	103.112	103.112	73.5283				3.27	103.112	103.112	103.112
3.273	100.375	82.1147	82.2271	103.112	103.112	73.7533				3.272	103.112	103.112	103.112
3.275	100.562	82.2647	82.8271	103.112	103.112	73.9783				3.273	103.112	103.112	103.112
3.277	100.787	82.4522	83.3895	103.112	103.112	74.2032				3.275	103.112	103.112	103.112
3.278	100.975	82.6397	84.0269	103.112	103.112	74.4657				3.277	103.112	103.112	103.112
3.28	101.125	82.8272	84.6643	103.112	103.112	74.6907				3.278	103.112	103.112	103.112
3.282	101.275	83.0146	85.3393	103.112	103.112	74.9531				3.28	103.112	103.112	103.112
3.283	101.387	83.2021	86.0517	103.112	103.112	75.1781				3.282	103.112	103.112	103.112
3.285	101.5	83.4271	86.7641	103.112	103.112	75.4406				3.283	103.112	103.112	103.112
3.287	101.575	83.6145	87.514	103.112	103.112	75.703				3.285	103.112	103.112	103.112
3.288	101.65	83.8395	88.3014	103.112	103.112	76.003				3.287	103.112	103.112	103.112
3.29	101.687	84.0645	89.1263	103.112	103.112	76.2655				3.288	103.112	103.112	103.112
3.292	101.725	84.327	89.9887	103.112	103.112	76.5654				3.29	103.112	103.112	103.112
3.293	101.762	84.5519	90.8511	103.112	103.112	76.8654				3.292	103.112	103.112	103.112
3.295	101.837	84.8144	91.7884	103.112	103.112	77.1654				3.293	103.112	103.112	103.112
3.297	101.875	85.0769	92.7258	103.112	103.112	77.4653				3.295	103.112	103.112	103.112
3.298	101.987	85.3393	93.7382	103.112	103.112	77.8028				3.297	103.112	103.112	103.112
3.3	102.1	85.6018	94.7506	103.112	103.112	78.1402				3.298	103.112	103.112	103.112
3.302	102.287	85.8643	95.8379	103.112	103.112	78.4402				3.3	103.112	103.112	103.112
3.303	102.512	86.1642	96.9628	103.112	103.112	78.8152				3.302	103.112	103.112	103.112
3.305	102.775	86.4642	98.1252	103.112	103.112	79.1526				3.303	103.112	103.112	103.112
3.307	103.037	86.7642	99.325	103.112	103.112	79.5276				3.305	103.112	103.112	103.112
3.308	103.112	87.1016	100.562	103.112	103.112	79.9025				3.307	103.112	103.112	103.112
3.31	103.112	87.4016	101.875	103.112	103.112	80.2775				3.308	103.112	103.112	103.112
3.312	103.112	87.739	102.512	103.112	103.112	80.6899				3.31	103.112	103.112	103.112
3.313	103.112	88.114	103.112	103.112	103.112	81.1024				3.312	103.112	103.112	103.112
3.315	103.112	88.4514	103.112	103.112	103.112	81.5523				3.313	103.112	103.112	103.112
3.317	103.112	88.8264	103.112	103.112	103.112	82.0023				3.315	103.112	103.112	103.112
3.318	103.112	89.2388	103.112	103.112	103.112	82.4522				3.317	103.112	103.112	103.112
3.32	103.112	89.6513	103.112	103.112	103.112	82.9396				3.318	103.112	103.112	103.112
3.322	103.112	90.0637	103.112	103.112	103.112	83.4271				3.32	103.112	103.112	103.112
3.323	103.112	90.5137	103.112	103.112	103.112	83.9145				3.322	103.112	103.112	103.112
3.325	103.112	90.9636	103.112	103.112	103.112	84.4394				3.323	103.112	103.112	103.112
3.327	103.112	91.4136	103.112	103.112	103.112	85.0019				3.325	103.112	103.112	103.112
[truncated: 5,804 more rows]

## Sheet: Fig.3
Figure 3b
% alive
	WT			zak-1			pelo-1			pmk-1			pmk-1;zak-1
Days	Replica 1	Replica 2	Replica 3	Replica 1	Replica 2	Replica 3	Replica 1	Replica 2	Replica 3	Replica 1	Replica 2	Replica 3	Replica 1	Replica 2	Replica 3
1	100	100	100	100	100	100	100	100	100	100	100	100	100	100	100
2	96	99	100	91	97	95	62	97	76	70	100	81	61	99	87
3	96	98	95	84	86	61	67	60	59	58	80	75	63	91	71
4	70	97	88	62	55	54	52	64	46	40	66	61	45	81	59
5	59	96	75	41	55	39	36	53	29	21	52	42	27	40	39
6	51	79	61	27	38	28	33	48	15	11	36	33	14	33	28
7	39	65	51	13	20	15	17	37	0	0	28	11	0	25	18
8	25	51	27	0	5	0	0	0			0	0		10	0
9	8	30	15		0						0			0
10	1	18	0		0
11	0	8
12		0
Figure 3f
	Serum FGF21
	SD					÷Leu
WT	332.473	1210.24	653.23	854.996	1022.27	1586.18	1187.83	9705.13	3512.45	3177.9	6364.77	6342.36	2965.78	889.486
ZAK-/-	729.108	822.231	242.799	404.902	756.7	2353.59	2224.25	2291.51	4345.39	3365.87	2308.75	1117.12	1339.58	4110.85
Figure 3e
	Relative FGF21 expression
	SD					÷Leu
WT	1	1.86022	1.11753	1.15896	1.46666	3.88478	4.81208	5.01848	6.92297	4.40345	9.41183	7.00868	3.49956	3.89928
ZAK-/-	0.209102	0.316452	0.661687	1.34517		1.84969	5.51565	4.61784	4.42381	1.10099	3.66289	0.910179	1.06956	1.34973
Figure 3h
	AUC
	SD					÷Leu
WT	683.3	801	916.5	928.5	949.5	624.8	728.3	768.8	756	767.3	749.3	866.3	864.8	835.5
ZAK-/-	840	918.8	852.8	750.8	801.8	708	855	629.3	625.5	686.3	698.3	690	636	680.3
Figure 3g
	ipGTT
Minutes	WT SD					WT ÷Leu									ZAK-/- SD					ZAK-/- ÷Leu
0	6.7	6.4	6.6	6.6	7.4	5.6	6.1	4.9	5.7	5.9	5.2	5.3	5.3	6.1	6.8	7.3	6.1	5.6	6.2	5	4.8	4.8	5.8	4.9	4.5	4.8	6.3	6.3
15	9.5	9.2	9.9	9.8	10.2	6.3	8.8	9.1	8.3	7.1	7.4	9.9	9.6	7.6	11.4	9.7	9.6	8.6	10.9	5.9	7.8	6.8	8.4	8.3	7.4	6.9	6.4	5.4
30	5.8	6.8	7	9.2	7.6	5.3	6.2	7.8	6.9	6.4	6.3	5.8	7	7.1	7.8	7.2	6.8	8.1	7.7	5.4	6.8	6.1	5.6	6.8	6.2	6.6	5.5	6.2
60	4.8	6.2	8.6	7.4	8.2	5.2	5.8	5.4	5.9	6.7	6.3	7.9	7.1	6.6	6.1	8.1	6.8	5.7	5.5	6.7	7.6	4.8	4.4	5	6	5.2	4.8	5.3
120	4.8	6.1	5.8	6.4	6.7	4.5	5	5.9	5.6	5.7	5.8	6.4	6.8	7.3	5.6	6.4	6.8	4.7	5.7	5.3	6.9	4.6	4.4	4.9	4.8	5.6	5.1	5.8

## Sheet: Fig.4
Figure 4a %eWAT
	SD					÷Leu
WT	2.67164	2.53008	2.33712	4.57447	2.94253	1.32195	1.98729	1.23043	2.47561	2.3083	1.51101	2.24806	1.99103	2.14847
ZAK-/-	1.62121	1.98425	2.33735	2.47426	1.84231	1.93249	1.47208	0.975124	1.2	1.74324	0.990196	1.16364	1.39437	1.04566
Figure 4a &iWAT
	SD					÷Leu
WT	1.90299	1.94361	1.85227	2.69909	1.98851	1.21463	1.42797	1.06522	1.50813	1.6917	0.828194	1.47287	1.35874	1.34498
ZAK-/-	1.23106	1.60236	2	1.78309	1.56154	1.44726	1.36041	1	1.02381	1.07658	0.990196	0.977273	1.02817	0.958904
Figure 4a %BAT
	SD					÷Leu
WT	0.395522	0.428571	0.477273	0.416413	0.329502	0.292683	0.338983	0.3	0.264228	0.272727	0.162996	0.267442	0.336323	0.336245
ZAK-/-	0.32197	0.472441	0.421687	0.341912	0.384615	0.274262	0.269036	0.263682	0.266667	0.256757	0.22549	0.213636	0.253521	0.219178
Figure 4c
Average cell size
	SD					÷Leu
WT	7145.49	5594.04	7035.26	11782.8	6847.82	4280.08	3335.98	5225.63	4542.27	3495.74	5190.1	3921.05	7618.17	6567.08
ZAK-/-	4045.25	6431.01	6661	5135.72	5237.11	4337.65	3459.33	4796.97	3606.02	6056.4	5890.82	3649.02	2835.44	3633.52
Figure 4f
ug TG/mg liver tissue
	SD					÷Leu
WT	0.905711	3.1251	2.8466	6.85323	2.07605	2.16606	3.35655	3.30232	4.76324	2.84838	1.62457	1.54997	2.13058	2.91107
ZAK-/-	1.02642	1.85792	2.03102	1.56905	1.61899	3.25676	2.59135	1.89584	1.60535	1.46631	1.21224	2.29396	0.982806	1.0221
Figure 4g Relative ACO expression
	SD					÷Leu
WT	1	1.43591	1.03847	0.969246	0.935638	1.11126	0.684051	0.408421	0.791875	0.910233	1.01798	1.2597	0.586538	0.733931
ZAK-/-	1.78003	1.93203	1.65447	1.05063	1.90438	2.09293	1.71955	1.68313	1.96623	1.66444	1.85239	2.74574	2.20393	1.77496
Figure 4g Relative MCAD expression
	SD					÷Leu
WT	0.927324	0.241759	0.438106	1	2.00182	1.48604	1.14181	1.17459	0.868281	1.19525	1.61943	1.56481	1.45396	0.740901
ZAK-/-	1.26017	1.07051	1.04855	0.809072	0.708969	1.47911	3.62129	1.67616	1.24692	0.8787	1.14698	1.23751	2.45862	1.37078
Figure 4g Relative LCAD expression
	SD					÷Leu
WT	1.88912	0.460187	0.910906	1.25372	1	2.12954	0.769142	1.17093	0.69802	1.43682	3.50438	1.89779	1.51263	0.96639
ZAK-/-	1.34066	1.42562	1.55355	2.33923	1.68358	2.27389	2.51656	1.15267	1.56299	1.0994	1.22184	0.790974	1.41316	1.72082

## Sheet: Fig. S1
Figure S1i
Time [min.]	Mock	-AA	EBSS
0	-0.0004	0.0201	0.0049
0.017	-0.0004	0.0173	0.0016
0.033	-0.0004	0.0162	0.0045
0.05	-0.0004	0.0152	0.0064
0.067	-0.0004	0.0155	0.0067
0.083	-0.0005	0.0157	0.0064
0.1	-0.0005	0.0151	0.0059
0.117	-0.0004	0.014	0.0055
0.133	-0.0004	0.0152	0.0052
0.15	-0.0004	0.0161	0.005
0.167	-0.0004	0.0153	0.0049
0.183	-0.0003	0.0156	0.0049
0.2	-0.0002	0.0155	0.0048
0.217	-0.0001	0.0155	0.0051
0.233	-0.0001	0.0172	0.0055
0.25	0	0.0175	0.007
0.267	0	0.0198	0.0098
0.283	0	0.0206	0.0116
0.3	-0.0002	0.0228	0.0159
0.317	-0.0003	0.0255	0.0172
0.333	-0.0003	0.0196	0.0199
0.35	-0.0003	0.0299	0.0215
0.367	-0.0003	0.0277	0.0234
0.383	-0.0003	0.034	0.0304
0.4	-0.0003	0.0218	0.0363
0.417	-0.0003	0.0302	0.0392
0.433	-0.0003	0.056	0.0435
0.45	-0.0004	0.0633	0.0474
0.467	-0.0003	0.0603	0.0454
0.483	-0.0003	0.0595	0.0462
0.5	-0.0003	0.0643	0.0455
0.517	-0.0003	0.0644	0.0466
0.533	-0.0003	0.0575	0.0446
0.55	-0.0003	0.0622	0.0445
0.567	-0.0003	0.0606	0.0442
0.583	-0.0003	0.0626	0.0464
0.6	-0.0002	0.0611	0.047
0.617	-0.0001	0.0598	0.0471
0.633	0	0.0592	0.0481
0.65	-0.0001	0.0568	0.048
0.667	0	0.0565	0.0496
0.683	-0.0001	0.0584	0.0493
0.7	0	0.0564	0.0508
0.717	-0.0001	0.056	0.0513
0.733	0	0.0507	0.0484
0.75	0	0.0514	0.0517
0.767	0.0001	0.0483	0.0506
0.783	0.0001	0.0471	0.0501
0.8	0.0001	0.0533	0.0492
0.817	0	0.0479	0.049
0.833	0.0001	0.0473	0.051
0.85	0.0003	0.0481	0.0475
0.867	0.0001	0.0463	0.0511
0.883	0.0001	0.0482	0.0485
0.9	0.0001	0.0467	0.0465
0.917	0.0002	0.0498	0.0418
0.933	0.0001	0.0512	0.0391
0.95	0.0001	0.051	0.0386
0.967	0.0001	0.0543	0.0374
0.983	0.0001	0.0525	0.0368
1	0.0002	0.0543	0.034
1.017	0.0001	0.0547	0.0299
1.033	0.0001	0.0445	0.0062
1.05	0.0001	0.052	0.0122
1.067	0.0001	0.0545	0.0539
1.083	0.0001	0.058	0.1628
1.1	0	0.0542	0.2055
1.117	0.0445	0.0529	0.2413
1.133	0.1015	0.0516	0.2855
1.15	0.158	0.0515	0.3048
1.167	0.1743	0.0511	0.3087
1.183	0.1768	0.0523	0.3102
1.2	0.2087	0.0523	0.2986
1.217	0.2512	0.0582	0.308
1.233	0.1947	0.2177	0.2918
1.25	0.2538	0.1994	0.2171
1.267	0.2351	0.2564	0.1126
1.283	0.2629	0.2473	0.2405
1.3	0.2537	0.2423	0.3724
1.317	0.2981	0.2864	0.2349
1.333	0.2946	0.3344	0.1341
1.35	0.3171	0.3272	0.3029
1.367	0.2883	0.3058	0.0724
1.383	0.3244	0.3156	0.1306
1.4	0.3028	0.1007	0.0696
1.417	0.0555	0.352	0.103
1.433	0.3157	0.0937	0.099
1.45	0.066	0.2935	0.0997
1.467	0.1811	0.2948	0.0561
1.483	0.2762	0.3152	0.1222
1.5	0.2869	0.058	0.0523
1.517	0.1673	0.2011	0.0738
1.533	0.1667	0.0656	0.0706
1.55	0.2333	0.302	0.073
1.567	0.2471	0.2437	0.1661
1.583	0.2167	0.0683	0.1097
1.6	0.1004	0.3057	0.0514
1.617	0.1571	0.0377	0.0965
1.633	0.1358	0.318	0.0525
1.65	0.1112	0.0394	0.1123
1.667	0.0588	0.2231	0.0642
1.683	0.2557	0.0505	0.1651
1.7	0.2955	0.1372	0.1558
1.717	0.0585	0.0332	0.0486
1.733	0.2386	0.0992	0.0544
1.75	0.3555	0.0433	0.0946
1.767	0.0372	0.0255	0.0745
1.783	0.0544	0.0197	0.0662
1.8	0.204	0.0192	0.0585
1.817	0.2114	0.0202	0.0453
1.833	0.0441	0.025	0.0487
1.85	0.0488	0.0204	0.0697
1.867	0.1975	0.0427	0.0588
1.883	0.0552	0.0311	0.0543
1.9	0.0824	0.0496	0.0529
1.917	0.2641	0.0301	0.0528
1.933	0.1884	0.0278	0.06
1.95	0.0756	0.0198	0.0574
1.967	0.0563	0.1323	0.0542
1.983	0.266	0.0244	0.0586
2	0.1438	0.0733	0.0464
2.017	0.1902	0.0318	0.0499
2.033	0.2855	0.025	0.048
2.05	0.0409	0.0251	0.0458
2.067	0.2787	0.0308	0.0587
2.083	0.0411	0.0351	0.0685
2.1	0.2158	0.0483	0.4068
2.117	0.0917	0.1518	0.5312
2.133	0.1535	0.6932	0.4804
2.15	1.2772	0.6324	0.5014
2.167	0.6225	0.6303	0.5109
2.183	0.6247	0.6297	0.5216
2.2	0.6374	0.6241	0.5289
2.217	0.6439	0.6211	0.5335
2.233	0.6431	0.6209	0.5412
2.25	0.648	0.6168	0.5411
2.267	0.6513	0.6206	0.5457
2.283	0.6505	0.6204	0.5475
2.3	0.6552	0.6217	0.5496
2.317	0.6523	0.6241	0.5554
2.333	0.6555	0.6222	0.5545
2.35	0.6552	0.6232	0.5579
2.367	0.6545	0.6231	0.5585
2.383	0.6555	0.6225	0.5585
2.4	0.6533	0.6208	0.5608
2.417	0.6532	0.6185	0.5588
2.433	0.6512	0.6154	0.5595
2.45	0.6504	0.6148	0.557
2.467	0.6471	0.6101	0.5543
2.483	0.6442	0.6042	0.5537
2.5	0.6419	0.6002	0.5492
2.517	0.6377	0.5952	0.547
2.533	0.6336	0.5937	0.5409
2.55	0.6275	0.5872	0.5467
2.567	0.6235	0.579	0.5321
2.583	0.6133	0.5729	0.5265
2.6	0.6091	0.5707	0.5218
2.617	0.5999	0.5635	0.5153
2.633	0.589	0.5503	0.5074
2.65	0.5846	0.5431	0.5003
2.667	0.5693	0.5388	0.4931
2.683	0.5608	0.5295	0.4859
2.7	0.5507	0.5197	0.4776
2.717	0.5347	0.5086	0.468
2.733	0.5252	0.499	0.457
2.75	0.5075	0.4875	0.4469
2.767	0.4967	0.4749	0.4357
2.783	0.4805	0.4648	0.4271
2.8	0.4676	0.4546	0.4166
2.817	0.4511	0.4446	0.4072
2.833	0.4365	0.4318	0.3942
2.85	0.4265	0.4199	0.3861
2.867	0.4067	0.4092	0.3736
2.883	0.4002	0.3975	0.3617
2.9	0.3822	0.3887	0.3478
2.917	0.3704	0.3737	0.3361
2.933	0.3607	0.3657	0.3253
2.95	0.342	0.3528	0.3174
2.967	0.3372	0.3405	0.305
2.983	0.3181	0.3313	0.2941
3	0.3108	0.3228	0.2869
3.017	0.3014	0.3171	0.2773
3.033	0.2924	0.3046	0.2753
3.05	0.282	0.2879	0.2497
3.067	0.2644	0.2765	0.2488
3.083	0.2673	0.2687	0.2437
3.1	0.2534	0.2578	0.2327
3.117	0.2411	0.2444	0.2229
3.133	0.2416	0.2406	0.2201
3.15	0.2487	0.2306	0.2102
3.167	0.2391	0.2205	0.1996
3.183	0.2305	0.2221	0.1962
3.2	0.2195	0.2128	0.1886
3.217	0.2229	0.1998	0.1863
3.233	0.2181	0.1966	0.1795
3.25	0.2106	0.1884	0.1794
3.267	0.1995	0.1818	0.1696
3.283	0.191	0.1751	0.1648
3.3	0.1933	0.1745	0.1644
3.317	0.1829	0.1652	0.1536
3.333	0.1835	0.1596	0.1511
3.35	0.174	0.1544	0.1426
3.367	0.1696	0.1489	0.1406
3.383	0.1748	0.1487	0.1339
3.4	0.1667	0.1418	0.1311
3.417	0.179	0.139	0.1308
3.433	0.169	0.1339	0.1247
3.45	0.1606	0.1312	0.1231
3.467	0.1575	0.1286	0.1197
3.483	0.1528	0.1238	0.1158
3.5	0.1497	0.1221	0.1157
3.517	0.1462	0.1183	0.1103
3.533	0.1437	0.1142	0.1085
3.55	0.1467	0.1127	0.1037
3.567	0.1407	0.107	0.1019
3.583	0.1358	0.1065	0.0994
3.6	0.126	0.1035	0.0967
3.617	0.1207	0.1013	0.0954
3.633	0.1102	0.0981	0.0899
3.65	0.1049	0.0948	0.0882
3.667	0.1013	0.094	0.0862
3.683	0.0949	0.0899	0.0825
3.7	0.0935	0.0893	0.0818
3.717	0.0898	0.0881	0.0776
3.733	0.087	0.0855	0.0782
3.75	0.0855	0.0843	0.0764
3.767	0.082	0.0796	0.0746
3.783	0.0815	0.0792	0.0743
3.8	0.0792	0.0773	0.0709
3.817	0.0775	0.0757	0.0702
3.833	0.0761	0.0761	0.0671
3.85	0.0724	0.073	0.0651
3.867	0.0727	0.0734	0.0647
3.883	0.0703	0.071	0.0626
3.9	0.0689	0.0695	0.061
3.917	0.0681	0.0678	0.0581
3.933	0.0651	0.0646	0.0578
3.95	0.0653	0.0657	0.0591
3.967	0.0626	0.0612	0.0572
3.983	0.0621	0.0614	0.0571
4	0.061	0.0608	0.0545
4.017	0.0591	0.0587	0.0518
4.033	0.0594	0.0596	0.0526
4.05	0.0594	0.057	0.0499
4.067	0.054	0.0561	0.0498
4.083	0.052	0.0538	0.0484
4.1	0.0517	0.0504	0.0454
4.117	0.0499	0.0517	0.0443
4.133	0.0514	0.0542	0.0465
4.15	0.0534	0.0531	0.0466
4.167	0.0529	0.0525	0.0473
4.183	0.0551	0.0505	0.0457
4.2	0.0498	0.0497	0.0454
4.217	0.0466	0.0474	0.0437
4.233	0.047	0.0485	0.0434
4.25	0.0448	0.0456	0.0423
4.267	0.0438	0.0456	0.0407
4.283	0.0434	0.044	0.0395
4.3	0.042	0.0428	0.0386
4.317	0.0424	0.0429	0.0386
4.333	0.0404	0.0416	0.0374
4.35	0.0405	0.042	0.0366
4.367	0.0394	0.0404	0.0347
4.383	0.0388	0.0396	0.0347
4.4	0.039	0.0391	0.0348
4.417	0.037	0.0379	0.0338
4.433	0.0377	0.0382	0.0337
4.45	0.0365	0.0372	0.0326
4.467	0.0366	0.0376	0.0334
4.483	0.0365	0.0376	0.0335
4.5	0.0357	0.0365	0.0324
4.517	0.0363	0.0364	0.0328
4.533	0.0349	0.0356	0.0317
4.55	0.0354	0.0357	0.0319
4.567	0.0353	0.0347	0.0321
4.583	0.0346	0.035	0.0318
4.6	0.0355	0.0355	0.0328
4.617	0.0344	0.0347	0.0325
4.633	0.0353	0.0361	0.0336
4.65	0.0349	0.036	0.0345
4.667	0.0355	0.0361	0.0345
4.683	0.0363	0.0373	0.0364
4.7	0.0362	0.0375	0.0369
4.717	0.0378	0.0388	0.0378
4.733	0.0372	0.0393	0.0393
4.75	0.0391	0.0401	0.0404
4.767	0.0394	0.0417	0.0426
4.783	0.0403	0.0423	0.0424
4.8	0.0422	0.0436	0.045
4.817	0.0416	0.045	0.0463
4.833	0.0446	0.0458	0.047
4.85	0.0444	0.047	0.0489
4.867	0.0463	0.0485	0.0498
4.883	0.0474	0.0492	0.0509
4.9	0.0474	0.0504	0.0516
4.917	0.0497	0.0509	0.0524
4.933	0.049	0.052	0.0535
4.95	0.0511	0.0525	0.0535
4.967	0.0506	0.0531	0.0537
4.983	0.0511	0.0541	0.0545
5	0.0521	0.054	0.0545
5.017	0.0514	0.0543	0.0547
5.033	0.0524	0.0535	0.0539
5.05	0.0527	0.0538	0.053
5.067	0.0524	0.0536	0.0527
5.083	0.0509	0.0524	0.0511
5.1	0.0505	0.0512	0.0499
5.117	0.0501	0.0496	0.0483
5.133	0.0498	0.0499	0.0475
5.15	0.0499	0.0496	0.0461
5.167	0.0492	0.0496	0.0457
5.183	0.0484	0.0479	0.0444
5.2	0.0458	0.0468	0.0444
5.217	0.0459	0.0459	0.0445
5.233	0.0453	0.0451	0.0436
5.25	0.0445	0.0439	0.0425
5.267	0.0433	0.0426	0.0409
5.283	0.042	0.0419	0.0397
5.3	0.0415	0.0406	0.0388
5.317	0.0397	0.0396	0.0383
5.333	0.0394	0.039	0.0365
5.35	0.0379	0.0373	0.036
5.367	0.0374	0.0373	0.0348
5.383	0.0365	0.0356	0.034
5.4	0.0352	0.0354	0.0341
5.417	0.0353	0.0346	0.0332
5.433	0.0342	0.034	0.033
5.45	0.0341	0.0337	0.032
5.467	0.0332	0.0325	0.0314
5.483	0.0324	0.0319	0.0311
5.5	0.0318	0.0313	0.03
5.517	0.0308	0.0306	0.0299
5.533	0.0306	0.0307	0.0289
5.55	0.0297	0.0296	0.0285
5.567	0.0292	0.0291	0.028
5.583	0.0289	0.0285	0.0272
5.6	0.0281	0.0279	0.0272
5.617	0.0282	0.0278	0.0264
5.633	0.0273	0.027	0.0263
5.65	0.0272	0.027	0.026
5.667	0.0266	0.0265	0.0254
5.683	0.0261	0.026	0.0255
5.7	0.026	0.026	0.0247
5.717	0.0254	0.0252	0.0247
5.733	0.0255	0.0253	0.0244
5.75	0.0248	0.0251	0.024
5.767	0.0247	0.0246	0.0241
5.783	0.0245	0.0247	0.0237
5.8	0.024	0.0242	0.0239
5.817	0.0242	0.0244	0.0238
5.833	0.0235	0.0241	0.0237
5.85	0.0237	0.0242	0.0239
5.867	0.0233	0.0245	0.0236
5.883	0.0233	0.024	0.024
5.9	0.0234	0.0244	0.0239
5.917	0.023	0.0243	0.0239
5.933	0.0233	0.0243	0.0243
5.95	0.0229	0.0245	0.0241
5.967	0.0232	0.0241	0.0246
5.983	0.0231	0.0244	0.0248
6	0.0231	0.0243	0.025
6.017	0.0235	0.0242	0.0263
6.033	0.0234	0.0268	0.0292
6.05	0.0249	0.0257	0.0291
6.067	0.0227	0.0253	0.0295
6.083	0.0232	0.0252	0.0313
6.1	0.0244	0.0286	0.0364
6.117	0.0258	0.0298	0.0397
6.133	0.0259	0.0285	0.0384
6.15	0.0252	0.0315	0.0443
6.167	0.0292	0.0332	0.0438
6.183	0.0317	0.0338	0.0437
6.2	0.0317	0.0336	0.0445
6.217	0.0322	0.0344	0.0474
6.233	0.0326	0.0377	0.0509
6.25	0.0358	0.0411	0.0525
6.267	0.0382	0.0429	0.0579
6.283	0.0399	0.0456	0.0609
6.3	0.0425	0.0476	0.0644
6.317	0.0425	0.0514	0.0672
6.333	0.0457	0.0543	0.0693
6.35	0.047	0.0572	0.0735
6.367	0.0501	0.0608	0.0742
6.383	0.0533	0.0613	0.0771
6.4	0.0552	0.0636	0.0774
6.417	0.0578	0.0645	0.077
6.433	0.0584	0.0671	0.0807
6.45	0.0614	0.0706	0.0817
6.467	0.0634	0.0722	0.0846
6.483	0.0652	0.076	0.0846
6.5	0.067	0.0779	0.0858
6.517	0.0679	0.079	0.0874
6.533	0.0703	0.0805	0.0867
6.55	0.0701	0.0806	0.0887
6.567	0.0713	0.0824	0.0883
6.583	0.0719	0.0825	0.0885
6.6	0.0726	0.0826	0.0894
6.617	0.0733	0.0838	0.0884
6.633	0.0731	0.0836	0.0901
6.65	0.074	0.0845	0.0901
6.667	0.0734	0.0845	0.0904
6.683	0.0742	0.0844	0.0912
6.7	0.0739	0.0854	0.0908
6.717	0.0744	0.085	0.0918
6.733	0.0748	0.0857	0.0917
6.75	0.074	0.0854	0.0924
6.767	0.0753	0.0859	0.0933
6.783	0.0746	0.0866	0.0938
6.8	0.0752	0.0859	0.0952
6.817	0.0757	0.0876	0.0955
6.833	0.0755	0.0875	0.0972
6.85	0.0765	0.0885	0.0981
6.867	0.0765	0.0894	0.0996
6.883	0.0772	0.0898	0.1018
6.9	0.0779	0.0913	0.1027
6.917	0.0778	0.0915	0.1054
6.933	0.0788	0.0933	0.1065
6.95	0.0792	0.0941	0.109
6.967	0.08	0.0952	0.1116
6.983	0.0812	0.0969	0.1131
7	0.0817	0.0978	0.1166
7.017	0.0831	0.1004	0.1192
7.033	0.0846	0.1058	0.1272
7.05	0.0888	0.1075	0.1374
7.067	0.0917	0.1074	0.1339
7.083	0.0915	0.1102	0.1389
7.1	0.0948	0.1206	0.1525
7.117	0.1007	0.1259	0.162
7.133	0.0978	0.115	0.1532
7.15	0.0934	0.1192	0.1615
7.167	0.1002	0.1203	0.162
7.183	0.1077	0.1313	0.1739
7.2	0.1144	0.1374	0.1806
7.217	0.1161	0.1402	0.1838
7.233	0.1201	0.1444	0.1981
7.25	0.1263	0.1536	0.2147
7.267	0.1305	0.1617	0.219
7.283	0.1355	0.1665	0.2303
7.3	0.1414	0.1768	0.2403
7.317	0.147	0.1836	0.2522
7.333	0.1512	0.194	0.2705
7.35	0.1565	0.2062	0.2775
7.367	0.1653	0.2168	0.2988
7.383	0.1771	0.2272	0.302
7.4	0.1848	0.2353	0.315
7.417	0.1969	0.2475	0.3206
7.433	0.2028	0.2574	0.3371
7.45	0.2148	0.2744	0.3482
7.467	0.2226	0.2849	0.347
7.483	0.2313	0.298	0.3633
7.5	0.2402	0.3195	0.3649
7.517	0.2493	0.3273	0.3697
7.533	0.2565	0.3386	0.3699
7.55	0.2606	0.3469	0.3698
7.567	0.264	0.3514	0.3724
7.583	0.2687	0.3613	0.3668
7.6	0.271	0.3638	0.3669
7.617	0.2755	0.3682	0.366
7.633	0.2734	0.3709	0.3604
7.65	0.2751	0.37	0.3573
7.667	0.2749	0.3712	0.3517
7.683	0.2723	0.3699	0.3446
7.7	0.2731	0.3687	0.338
7.717	0.2693	0.3674	0.331
7.733	0.2685	0.3597	0.3239
7.75	0.2667	0.3577	0.3167
7.767	0.2587	0.3493	0.3074
7.783	0.2573	0.3438	0.3017
7.8	0.2503	0.3385	0.2935
7.817	0.2465	0.3298	0.2864
7.833	0.2421	0.324	0.2798
7.85	0.2337	0.3153	0.2698
7.867	0.23	0.3095	0.2652
7.883	0.2223	0.3016	0.256
7.9	0.2176	0.2931	0.2505
7.917	0.2119	0.2868	0.2441
7.933	0.2042	0.2779	0.236
7.95	0.201	0.2724	0.2328
7.967	0.194	0.2647	0.2246
7.983	0.1898	0.2586	0.2207
8	0.1845	0.2524	0.2156
8.017	0.1786	0.2449	0.2071
8.033	0.1738	0.228	0.1975
8.05	0.1658	0.2271	0.1865
8.067	0.1607	0.2345	0.195
8.083	0.1625	0.2242	0.1826
8.1	0.1526	0.1993	0.1724
8.117	0.1466	0.2103	0.1777
8.133	0.1559	0.2223	0.1842
8.15	0.157	0.2092	0.173
8.167	0.1501	0.202	0.1773
8.183	0.1432	0.1944	0.1657
8.2	0.1352	0.1885	0.1622
8.217	0.1338	0.184	0.1571
8.233	0.1312	0.1781	0.1527
8.25	0.1274	0.1762	0.146
8.267	0.1267	0.1726	0.1452
8.283	0.1239	0.171	0.1456
8.3	0.1226	0.1684	0.1437
8.317	0.121	0.1661	0.1438
8.333	0.1208	0.1655	0.1377
8.35	0.1181	0.159	0.1365
8.367	0.1144	0.1547	0.1339
8.383	0.112	0.1505	0.1312
8.4	0.1091	0.1472	0.1305
8.417	0.1079	0.1457	0.128
8.433	0.1065	0.1431	0.1268
8.45	0.1057	0.1411	0.1233
8.467	0.1027	0.1376	0.1216
8.483	0.1009	0.1347	0.1193
8.5	0.0992	0.133	0.1161
8.517	0.0964	0.1297	0.115
8.533	0.0954	0.1277	0.1117
8.55	0.0938	0.1255	0.1107
8.567	0.0917	0.1225	0.1087
8.583	0.0909	0.1215	0.1055
8.6	0.0892	0.1185	0.1063
8.617	0.088	0.117	0.1021
8.633	0.0862	0.1145	0.102
8.65	0.0844	0.1117	0.0997
8.667	0.0832	0.1107	0.0966
8.683	0.0812	0.1074	0.0969
8.7	0.0802	0.1067	0.0929
8.717	0.0788	0.1043	0.0931
8.733	0.0773	0.1023	0.0907
8.75	0.0766	0.1015	0.0887
8.767	0.0745	0.0988	0.0887
8.783	0.074	0.0985	0.0845
8.8	0.0724	0.0964	0.0853
8.817	0.0713	0.0945	0.0826
8.833	0.0705	0.0934	0.0815
8.85	0.0688	0.0908	0.0815
8.867	0.0686	0.0907	0.0782
8.883	0.0673	0.0884	0.0792
8.9	0.0665	0.0875	0.0764
8.917	0.0658	0.0864	0.0759
8.933	0.0643	0.0844	0.0754
8.95	0.0641	0.0843	0.0729
8.967	0.0627	0.0819	0.0741
8.983	0.0622	0.0815	0.0712
9	0.0614	0.0802	0.0711
9.017	0.0602	0.0787	0.0703
9.033	0.0616	0.0808	0.072
9.05	0.0621	0.0731	0.0625
9.067	0.0537	0.0737	0.0627
9.083	0.0555	0.0727	0.0638
9.1	0.055	0.0724	0.0645
9.117	0.0563	0.0732	0.0617
9.133	0.0567	0.0736	0.0641
9.15	0.0567	0.0737	0.064
9.167	0.0562	0.0781	0.0709
9.183	0.0564	0.0681	0.0605
9.2	0.0535	0.066	0.0563
9.217	0.0504	0.0655	0.0577
9.233	0.0495	0.0664	0.0561
9.25	0.0495	0.0652	0.0552
9.267	0.0487	0.0629	0.0537
9.283	0.0477	0.0623	0.0534
9.3	0.0473	0.0613	0.0544
9.317	0.0479	0.0626	0.0535
9.333	0.0476	0.0609	0.0544
9.35	0.0472	0.06	0.0532
9.367	0.0467	0.0596	0.0524
9.383	0.0459	0.0592	0.0519
9.4	0.0455	0.0594	0.0503
9.417	0.0447	0.0577	0.0505
9.433	0.0446	0.0573	0.0493
9.45	0.0443	0.0565	0.049
9.467	0.0436	0.0553	0.0486
9.483	0.0437	0.0551	0.0479
9.5	0.0429	0.0542	0.0488
9.517	0.043	0.0544	0.0479
9.533	0.0427	0.0539	0.048
9.55	0.0424	0.0534	0.0475
9.567	0.0426	0.0537	0.0468
9.583	0.0422	0.0529	0.0469
9.6	0.0424	0.0532	0.0459
9.617	0.0422	0.0526	0.0463
9.633	0.042	0.0522	0.0459
9.65	0.0423	0.0522	0.0455
9.667	0.0419	0.0513	0.0459
9.683	0.0424	0.0514	0.0451
9.7	0.0423	0.0509	0.0454
9.717	0.0424	0.0507	0.0449
9.733	0.0428	0.0506	0.0446
9.75	0.0425	0.0499	0.0445
9.767	0.0429	0.0499	0.0437
9.783	0.0428	0.0491	0.0438
9.8	0.0429	0.0489	0.043
9.817	0.0432	0.0495	0.0427
9.833	0.0429	0.057	0.0425
9.85	0.0431	0.0593	0.0418
9.867	0.0428	0.0601	0.0419
9.883	0.0427	0.0583	0.0411
9.9	0.0428	0.0542	0.041
9.917	0.0423	0.0502	0.0407
9.933	0.0424	0.0477	0.0402
9.95	0.042	0.0459	0.0403
9.967	0.0418	0.0447	0.0396
9.983	0.0416	0.0446	0.0395
10	0.0411	0.0444	0.0392
10.017	0.0411	0.0438	0.0389
10.033	0.0407	0.045	0.0413
10.05	0.0419	0.0388	0.0337
10.067	0.0366	0.0396	0.035
10.083	0.0382	0.0393	0.0358
10.1	0.039	0.0412	0.0383
10.117	0.0386	0.0421	0.0375
10.133	0.0393	0.0397	0.0364
10.15	0.0387	0.0381	0.0367
10.167	0.0384	0.0389	0.0396
10.183	0.0389	0.0381	0.0369
10.2	0.038	0.0364	0.0344
10.217	0.0372	0.0364	0.0337
10.233	0.0364	0.0355	0.0346
10.25	0.0361	0.0351	0.0339
10.267	0.0356	0.035	0.0337
10.283	0.0352	0.0346	0.0337
10.3	0.0352	0.0351	0.0339
10.317	0.0348	0.0348	0.034
10.333	0.0348	0.0347	0.0338
10.35	0.0345	0.0347	0.0333
10.367	0.0342	0.0345	0.0331
10.383	0.0341	0.0347	0.0329
10.4	0.0336	0.0343	0.033
10.417	0.0334	0.0344	0.0324
10.433	0.0332	0.0342	0.0323
10.45	0.0329	0.0338	0.0323
10.467	0.033	0.0337	0.0319
10.483	0.0326	0.0332	0.0319
10.5	0.0323	0.0332	0.0315
10.517	0.0319	0.0329	0.0314
10.533	0.0317	0.0328	0.0311
10.55	0.0317	0.0327	0.0309
10.567	0.0314	0.0324	0.0313
10.583	0.0315	0.0326	0.0311
10.6	0.0312	0.0322	0.0313
10.617	0.0311	0.0322	0.0311
10.633	0.0311	0.0322	0.031
10.65	0.0307	0.0318	0.0309
10.667	0.0308	0.032	0.0305
10.683	0.0305	0.0317	0.0306
10.7	0.0305	0.0318	0.0303
10.717	0.0306	0.0318	0.0303
10.733	0.0305	0.0316	0.0303
10.75	0.0306	0.0317	0.0301
10.767	0.0304	0.0314	0.0303
10.783	0.0305	0.0315	0.0301
10.8	0.0304	0.0315	0.0302
10.817	0.0303	0.0315	0.0303
10.833	0.0305	0.0317	0.0302
10.85	0.0303	0.0316	0.0304
10.867	0.0306	0.0318	0.0302
10.883	0.0309	0.0319	0.0304
10.9	0.031	0.032	0.0305
10.917	0.0316	0.0321	0.0305
10.933	0.0317	0.032	0.0309
10.95	0.0323	0.0323	0.0307
10.967	0.0327	0.0324	0.031
10.983	0.0331	0.0325	0.031
11	0.0338	0.0327	0.031
11.017	0.0342	0.0326	0.0311
11.033	0.0349	0.0361	0.0333
11.05	0.0367	0.0301	0.028
11.067	0.0341	0.0315	0.0289
11.083	0.0353	0.0326	0.0297
11.1	0.0363	0.0332	0.0304
11.117	0.0363	0.0331	0.0301
11.133	0.0361	0.0336	0.0302
11.15	0.0373	0.0337	0.0301
11.167	0.0369	0.0343	0.031
11.183	0.0378	0.0341	0.0306
11.2	0.0383	0.0336	0.0296
11.217	0.0379	0.0332	0.0299
11.233	0.0375	0.0329	0.0293
11.25	0.0373	0.0325	0.0288
11.267	0.0368	0.0323	0.0284
11.283	0.0369	0.0323	0.0283
11.3	0.0365	0.0319	0.0283
11.317	0.0361	0.0318	0.0282
11.333	0.036	0.0316	0.0281
11.35	0.0358	0.0314	0.0278
11.367	0.0357	0.0314	0.0277
11.383	0.0352	0.0314	0.0278
11.4	0.035	0.0313	0.0276
11.417	0.035	0.0311	0.0276
11.433	0.0347	0.031	0.0275
11.45	0.0347	0.0311	0.0274
11.467	0.0343	0.031	0.0273
11.483	0.0341	0.0309	0.027
11.5	0.0338	0.0308	0.027
11.517	0.0336	0.0307	0.0268
11.533	0.0335	0.0307	0.0267
11.55	0.0332	0.0306	0.0267
11.567	0.0331	0.0305	0.0265
11.583	0.033	0.0304	0.0264
11.6	0.0327	0.0304	0.0263
11.617	0.0326	0.0303	0.0263
11.633	0.0324	0.0303	0.0263
11.65	0.0324	0.0302	0.0263
11.667	0.0322	0.0303	0.0264
11.683	0.0322	0.0303	0.0264
11.7	0.0321	0.0302	0.0265
11.717	0.032	0.0302	0.0265
11.733	0.0321	0.0303	0.0266
11.75	0.0321	0.0304	0.0269
11.767	0.0321	0.0305	0.027
11.783	0.0321	0.0306	0.0273
11.8	0.0323	0.0308	0.0274
11.817	0.0326	0.031	0.0275
11.833	0.0329	0.0311	0.0278
11.85	0.0333	0.0313	0.0278
11.867	0.0337	0.0316	0.028
11.883	0.0343	0.0319	0.0281
11.9	0.0349	0.0323	0.0282
11.917	0.0355	0.0325	0.0283
11.933	0.0361	0.0329	0.0283
11.95	0.0366	0.0331	0.0284
11.967	0.0371	0.0333	0.0284
11.983	0.0377	0.0335	0.0284
12	0.0379	0.0335	0.0284
12.017	0.0383	0.0335	0.0281
12.033	0.038	0.0349	0.0281
12.05	0.0385	0.0319	0.0269
12.067	0.0377	0.0322	0.0269
12.083	0.0381	0.0325	0.0276
12.1	0.0388	0.0325	0.0273
12.117	0.0376	0.0326	0.0277
12.133	0.0381	0.0328	0.0279
12.15	0.0386	0.0326	0.0274
12.167	0.0379	0.0329	0.0276
12.183	0.0383	0.0328	0.028
12.2	0.0387	0.0328	0.0281
12.217	0.0384	0.0326	0.028
12.233	0.0381	0.0325	0.028
12.25	0.0375	0.032	0.0275
12.267	0.0372	0.0319	0.0273
12.283	0.0369	0.0317	0.0273
12.3	0.0369	0.0317	0.0272
12.317	0.0366	0.0316	0.0273
12.333	0.0365	0.0315	0.0271
12.35	0.0364	0.0313	0.0271
12.367	0.0359	0.031	0.0272
12.383	0.0358	0.0309	0.0273
12.4	0.0357	0.0307	0.0275
12.417	0.0356	0.0308	0.0276
12.433	0.0356	0.0309	0.0278
12.45	0.0355	0.0308	0.028
12.467	0.0356	0.0311	0.0282
12.483	0.0357	0.0311	0.0284
12.5	0.0359	0.0314	0.0285
12.517	0.0361	0.0317	0.0287
12.533	0.0365	0.0318	0.029
12.55	0.0371	0.0322	0.0291
12.567	0.0375	0.0325	0.0293
12.583	0.0379	0.0327	0.0295
12.6	0.0383	0.033	0.0295
12.617	0.0387	0.0332	0.0296
12.633	0.0392	0.0334	0.0297
12.65	0.0393	0.0334	0.0298
12.667	0.0398	0.0336	0.0298
12.683	0.0399	0.0336	0.0299
12.7	0.04	0.0336	0.0299
12.717	0.0402	0.0336	0.0299
12.733	0.04	0.0334	0.03
12.75	0.04	0.0332	0.0298
12.767	0.0398	0.0332	0.0297
12.783	0.0398	0.0329	0.0297
12.8	0.0397	0.0329	0.0296
12.817	0.0395	0.0327	0.0297
12.833	0.0393	0.0326	0.0297
12.85	0.039	0.0325	0.0297
12.867	0.0389	0.0323	0.0298
12.883	0.0387	0.0323	0.0298
12.9	0.0385	0.0322	0.0299
12.917	0.0384	0.032	0.0299
12.933	0.0382	0.0322	0.03
12.95	0.0383	0.0321	0.0301
12.967	0.0382	0.0326	0.0302
12.983	0.0383	0.0326	0.0303
13	0.0385	0.0327	0.0304
13.017	0.0387	0.0324	0.0302
13.033	0.0386	0.0332	0.0299
13.05	0.0386	0.0319	0.0298
13.067	0.0388	0.0326	0.0297
13.083	0.0396	0.0329	0.0299
13.1	0.0399	0.0327	0.0298
13.117	0.0397	0.0329	0.0296
13.133	0.04	0.033	0.0297
13.15	0.0401	0.0327	0.0295
13.167	0.0401	0.0328	0.0297
13.183	0.0403	0.0331	0.0299
13.2	0.0403	0.0333	0.03
13.217	0.0401	0.0333	0.0302
13.233	0.0401	0.0331	0.0302
13.25	0.0398	0.033	0.0299
13.267	0.0396	0.0328	0.0298
13.283	0.0396	0.0327	0.0297
13.3	0.0394	0.0326	0.0298
13.317	0.0392	0.0325	0.0297
13.333	0.0392	0.0326	0.0297
13.35	0.0393	0.0327	0.0296
13.367	0.0395	0.0327	0.0296
13.383	0.0394	0.0326	0.0297
13.4	0.0396	0.0327	0.0297
13.417	0.0397	0.0329	0.0298
13.433	0.0399	0.0329	0.0297
13.45	0.04	0.0329	0.0297
13.467	0.0401	0.0328	0.0296
13.483	0.04	0.0328	0.0294
13.5	0.0399	0.0327	0.0294
13.517	0.0399	0.0326	0.0293
13.533	0.0398	0.0324	0.0292
13.55	0.0396	0.0329	0.0292
13.567	0.0396	0.0328	0.0291
13.583	0.0394	0.0324	0.0291
13.6	0.0394	0.0322	0.029
13.617	0.0393	0.032	0.029
13.633	0.0391	0.0318	0.029
13.65	0.0391	0.0319	0.029
13.667	0.039	0.0317	0.0289
13.683	0.039	0.0317	0.0288
13.7	0.039	0.0315	0.0287
13.717	0.0388	0.0314	0.0286
13.733	0.0388	0.0312	0.0285
13.75	0.0386	0.031	0.0284
13.767	0.0386	0.031	0.0284
13.783	0.0385	0.0308	0.0283
13.8	0.0384	0.0307	0.0283
13.817	0.0382	0.0305	0.0281
13.833	0.0381	0.0304	0.0281
13.85	0.038	0.0303	0.028
13.867	0.0378	0.0301	0.0279
13.883	0.0377	0.0301	0.0278
13.9	0.0375	0.0299	0.0276
13.917	0.0374	0.0298	0.0276
13.933	0.0374	0.0296	0.0275
13.95	0.0372	0.0295	0.0274
13.967	0.0371	0.0294	0.0273
13.983	0.0369	0.0292	0.0272
14	0.0368	0.0291	0.0271
14.017	0.0367	0.0287	0.0271
14.033	0.0364	0.0288	0.0262
14.05	0.0361	0.0289	0.027
14.067	0.0358	0.028	0.0261
14.083	0.0355	0.0284	0.0265
14.1	0.0357	0.0281	0.0263
14.117	0.0355	0.028	0.0264
14.133	0.0355	0.0281	0.0264
14.15	0.0354	0.0279	0.0264
14.167	0.0352	0.0279	0.0264
14.183	0.0351	0.0279	0.0263
14.2	0.035	0.0277	0.0262
14.217	0.0349	0.0277	0.0262
14.233	0.0347	0.0276	0.0262
14.25	0.0345	0.0276	0.0262
14.267	0.0344	0.0275	0.0261
14.283	0.0343	0.0275	0.026
14.3	0.0342	0.0274	0.0259
14.317	0.0341	0.0273	0.0259
14.333	0.034	0.0272	0.0259
14.35	0.0338	0.0271	0.0258
14.367	0.0338	0.027	0.0258
14.383	0.0338	0.027	0.0256
14.4	0.0335	0.0269	0.0256
14.417	0.0335	0.0269	0.0256
14.433	0.0333	0.0269	0.0255
14.45	0.0334	0.0268	0.0254
14.467	0.0332	0.0269	0.0254
14.483	0.033	0.0268	0.0254
14.5	0.0329	0.0267	0.0254
14.517	0.0328	0.0267	0.0254
14.533	0.0327	0.0267	0.0254
14.55	0.0327	0.0266	0.0253
14.567	0.0325	0.0265	0.0252
14.583	0.0325	0.0265	0.0252
14.6	0.0325	0.0264	0.0252
14.617	0.0322	0.0264	0.0252
14.633	0.0322	0.0264	0.0252
14.65	0.0323	0.0264	0.0252
14.667	0.032	0.0265	0.0253
14.683	0.0319	0.0265	0.0253
14.7	0.0319	0.0265	0.0253
14.717	0.0317	0.0265	0.0253
14.733	0.0318	0.0265	0.0254
14.75	0.0318	0.0266	0.0254
14.767	0.0317	0.0267	0.0254
14.783	0.0315	0.0268	0.0255
14.8	0.0312	0.0269	0.0256
14.817	0.0313	0.0272	0.0258
14.833	0.0313	0.0275	0.026
14.85	0.0313	0.0277	0.0263
14.867	0.0313	0.0281	0.0266
14.883	0.0314	0.0283	0.027
14.9	0.0314	0.0285	0.0274
14.917	0.0314	0.0286	0.0277
14.933	0.0315	0.0286	0.0279
14.95	0.0317	0.0286	0.028
14.967	0.0319	0.0286	0.0281
14.983	0.0321	0.0288	0.0282
15	0.0326	0.0289	0.0283
15.017	0.033	0.0289	0.0283
15.033	0.033	0.0285	0.0277
15.05	0.0331	0.0292	0.0288
15.067	0.0338	0.0289	0.029
15.083	0.034	0.0297	0.0294
15.1	0.0343	0.0297	0.0294
15.117	0.0342	0.0297	0.0295
15.133	0.0344	0.0303	0.0306
15.15	0.0353	0.0305	0.0326
15.167	0.0345	0.0303	0.0306
15.183	0.0346	0.0303	0.0309
15.2	0.0351	0.0307	0.0313
15.217	0.0347	0.0305	0.0314
15.233	0.0355	0.0306	0.0319
15.25	0.0355	0.0308	0.0337
15.267	0.0355	0.031	0.0318
15.283	0.0353	0.0311	0.031
15.3	0.0347	0.0312	0.0308
15.317	0.034	0.0312	0.0311
15.333	0.0336	0.0314	0.0316
15.35	0.0335	0.0317	0.0318
15.367	0.0333	0.0321	0.0319
15.383	0.0329	0.0322	0.0322
15.4	0.0328	0.0324	0.0326
15.417	0.0327	0.0327	0.0328
15.433	0.0328	0.033	0.0328
15.45	0.0326	0.0331	0.0328
15.467	0.0325	0.0334	0.0327
15.483	0.0323	0.033	0.0324
15.5	0.0322	0.0331	0.032
15.517	0.0323	0.0331	0.0314
15.533	0.0319	0.0328	0.0309
15.55	0.0317	0.0325	0.0303
15.567	0.0317	0.0321	0.0299
15.583	0.0314	0.0317	0.0296
15.6	0.0309	0.0315	0.0292
15.617	0.0302	0.0312	0.0288
15.633	0.0302	0.0307	0.0285
15.65	0.0302	0.0302	0.0281
15.667	0.0298	0.0298	0.0279
15.683	0.0296	0.0293	0.0276
15.7	0.0288	0.0289	0.0275
15.717	0.0285	0.0285	0.0274
15.733	0.0281	0.0284	0.0274
15.75	0.0278	0.0281	0.027
15.767	0.0278	0.0278	0.0268
15.783	0.0277	0.0277	0.0266
15.8	0.0274	0.0276	0.0262
15.817	0.0273	0.0273	0.026
15.833	0.027	0.0268	0.0258
15.85	0.0268	0.0266	0.0256
15.867	0.026	0.0264	0.0255
15.883	0.0271	0.0262	0.0253
15.9	0.0287	0.0259	0.0252
15.917	0.0294	0.0258	0.025
15.933	0.0297	0.0256	0.0247
15.95	0.0304	0.0254	0.0247
15.967	0.0289	0.0252	0.0245
15.983	0.027	0.0251	0.0245
16	0.026	0.0249	0.0245
16.017	0.0254	0.0247	0.0243
16.033	0.0251	0.024	0.0237
16.05	0.0251	0.0243	0.0239
16.067	0.025	0.024	0.0236
16.083	0.0248	0.0244
16.1	0.0249	0.0248
16.117	0.0244	0.0238
16.133	0.0242	0.0237
16.15	0.0241	0.0237
16.167	0.0242	0.0239
16.183	0.0242	0.0238
16.2	0.024	0.0237
16.217	0.0239	0.024
16.233	0.0238	0.0238
16.25	0.0237	0.0235
16.267	0.0239	0.0235
16.283	0.0237	0.0234
16.3	0.0236	0.0233
16.317	0.0234	0.0234
16.333	0.0234	0.0232
16.35	0.0232	0.0232
16.367	0.0232	0.0231
16.383	0.0232	0.0231
16.4	0.0233	0.0231
16.417	0.0231	0.0226
16.433	0.023	0.0227
16.45	0.023	0.0227
16.467	0.0226	0.0227
16.483	0.0226	0.0228
16.5	0.0226	0.0227
16.517		0.0225
16.533		0.0224
16.55		0.0225
16.567		0.0223
16.583
16.6
16.617
16.633
16.65
16.667
16.683
16.7
16.717
16.733
16.75
16.767
16.783

## Sheet: Fig. S2
Figure S2c										Figure S2f									Figure S2i
FC to mock										FC to wt_mock									Signal
Chx	Mock	ZAKi	GCN2i	EBSS	EBSS+ZAKi	EBSS+GCN2i				WT CHX	ZAK -/- chx	WT mock	ZAK-/- mock	WT EBSS	ZAK-/- EBSS				Time	Untreated	Torin	Torin+GCN2
0.15067	1.08546	1.12724	0.967139	0.209385	0.328144	0.456137				0.0802151	0.134506	0.818142	0.943679	0.280953	0.234766				0	103.112	103.112	103.112
0.106645	0.98634	1.34897	1.21626	0.174161	0.308197	0.377033				0.0755371	0.0955292	0.91898	1.07577	0.306365	0.27561				0.002	103.112	103.112	103.112
0.15341	0.980866	1.31294	1.13809	0.202762	0.274912	0.323965				0.0801313	0.113973	1.09491	1.06791	0.285182	0.251409				0.003	103.112	103.112	103.112
0.158583	1.10882	1.30899	1.69366	0.235831	0.243374	0.338566				0.118367	0.116384	1.08968	1.14511	0.262724	0.266161				0.005	103.112	103.112	103.112
0.144087	0.814925	1.09965	1.21139	0.235609	0.270628	0.390723				0.0823287	0.14996	0.848645	0.780498	0.26081	0.257868				0.007	103.112	103.112	103.112
0.14325	0.990952	1.15179	1.2598	0.281264	0.144196	0.331044				0.0796872	0.139064	1.31263	0.832631	0.2541	0.293971				0.008	103.112	103.112	103.112
0.175589	1.1591	1.48231	1.22728	0.264176	0.242836	0.429204				0.094001	0.134146	1.18082	1.11225	0.255523	0.22338				0.01	103.112	103.112	103.112
0.15581	1.21744	1.28614	1.01174	0.219341	0.268785	0.357311				0.063652	0.145089	1.03255	0.927618	0.382768	0.329509				0.012	103.112	103.112	103.112
0.12615	0.981736	1.17254	1.25553	0.151504	0.380323	0.644383				0.0776677	0.111576	1.23169	1.08456	0.370682	0.351667				0.013	103.112	103.112	103.112
0.142514	1.22839	1.05285	0.883751	0.214328	0.449826	0.283385				0.092697	0.122097	1.00341	1.51026	0.373798	0.219644				0.015	103.112	103.112	103.112
0.1338	1.19209	1.01802	1.11996	0.232253	0.2598	0.360069				0.0984181	0.0982874	0.955441	1.0516	0.38566	0.278225				0.017	103.112	103.112	103.112
0.179628	0.826988	1.09636	0.932784	0.276549	0.132552	0.478672				0.0903027	0.180714	0.740259	0.546938	0.390731	0.289135				0.018	103.112	103.112	103.112
0.182024	1.13304	1.46612	1.43043	0.220053	0.373698	0.429426				0.126295	0.147254	1.03294	1.38306	0.342861	0.275789				0.02	103.112	103.112	103.112
0.191346	1.40283	1.17311	1.1185	0.205638	0.305895	0.264073				0.107869	0.146641	1.15474	1.05676	0.329317	0.400211				0.022	103.112	103.112	103.112
0.28014	0.954729	0.945033	1.14886	0.256881	0.263097	0.314006				0.0760126	0.127605	1.20908	0.796633	0.239117	0.257878				0.023	103.112	103.112	103.112
0.192673	1.05968	1.32964	0.71537	0.183114	0.305589	0.553609				0.0908813	0.132814	1.16826	0.958189	0.3717	0.317542				0.025	103.112	103.112	103.112
0.108044	1.07085	0.974607	1.11565	0.180861	0.349407	0.33028				0.0941558	0.134198	0.771014	0.839339	0.203395	0.239915				0.027	103.112	103.112	103.112
0.147425	0.957296	1.37879	1.39296	0.263059	0.284179	0.163985				0.103102	0.131869	1.40232	1.40245	0.297992	0.256436				0.028	103.112	103.112	103.112
0.109024	0.79837	0.964369	1.16423	0.298362	0.279396	0.390461				0.0900618	0.190056	0.903553	1.00131	0.254348	0.220043				0.03	103.112	103.112	103.112
0.101642	0.828418	1.18991	0.874078	0.204902	0.315262	0.403696				0.0832912	0.142728	0.843912	0.987461	0.248351	0.212379				0.032	103.112	103.112	103.112
0.153873	0.911478	1.19055	0.491143	0.140314	0.270722	0.263081				0.100588	0.102144	0.919758	0.963925	0.334452	0.355285				0.033	103.112	103.112	103.112
0.156534	1.05931	1.16159	1.39518	0.23093	0.244352	0.206531				0.0814945	0.111795	1.19086	0.866009	0.227663	0.268671				0.035	103.112	103.112	103.112
0.125346	1.12907	1.59679	1.52742	0.218202	0.305244	0.228876				0.0937585	0.109672	1.3239	0.611751	0.318184	0.253659				0.037	103.112	103.112	103.112
0.153921	1.09252	1.44875	1.12111	0.460358	0.250399	0.447634				0.0761894	0.108686	1.16318	0.724249	0.248648	0.217315				0.038	103.112	103.112	103.112
0.147773	1.06256	1.82966	1.13456	0.230519	0.354685	0.315038				0.0902394	0.160218	0.898686	0.772063	0.329712	0.359939				0.04	103.112	103.112	103.112
0.127344	1.25144	1.34553	1.26505	0.246001	0.312078	0.273497				0.0881159	0.114727	1.40521	1.1304	0.263431	0.218348				0.042	103.112	103.112	103.112
0.133744	1.08335	1.1657	1.36819	0.196645	0.261806	0.350937				0.0852275	0.143631	1.05126	0.932624	0.29948	0.256487				0.043	103.112	103.112	103.112
0.0825499	1.15758	1.14996	0.831966	0.172456	0.282525	0.40356				0.0733755	0.130896	0.842138	0.774846	0.344652	0.27293				0.045	103.112	103.112	103.112
0.190527	0.809415	1.27513	1.16799	0.224328	0.359754	0.357606				0.159641	0.12485	1.13587	0.929725	0.39489	0.291805				0.047	103.112	103.112	103.112
0.14704	0.957868	1.17954	1.16776	0.241564	0.262121	0.38943				0.0793399	0.132588	1.14217	1.02644	0.281887	0.48609				0.048	103.112	103.112	103.112
0.104831	1.13392	1.26367	1.1006	0.227308	0.336739	0.313553				0.0693528	0.130436	0.801657	0.693535	0.300596	0.369886				0.05	103.112	103.112	103.112
0.183258	0.925662	1.12437	1.05114	0.232036	0.351661	0.432517				0.0974729	0.132469	1.67006	0.973898	0.349232	0.318889				0.052	103.112	103.112	103.112
0.0967917	1.01737	1.28667	1.28802	0.270143	0.216933	0.249371				0.0948579	0.126689	1.29861	0.61342	0.252005	0.323224				0.053	103.112	103.112	103.112
0.157139	1.18383	1.08655	1.15038	0.218658	0.290431	0.478845				0.0835742	0.152517	1.10222	0.909883	0.303426	0.252435				0.055	103.112	103.112	103.112
0.140711	0.770157	1.50918	1.09939	0.237126	0.29364	0.303794				0.10034	0.16746	1.33673	1.08347	0.253058	0.295098				0.057	103.112	103.112	103.112
0.136513	1.00636	0.737883	1.30954	0.212428	0.267373	0.31677				0.109638	0.136078	0.927251	0.972467	0.251491	0.251052				0.058	103.112	103.112	103.112
0.137608	0.798138	1.31231	1.11782	0.208634	0.196454	0.387345				0.109946	0.101896	1.26142	0.936618	0.257555	0.255638				0.06	103.112	103.112	103.112
0.174482	0.987078	0.893458	1.29724	0.391381	0.242424	0.32436				0.108298	0.121539	0.835656	1.17243	0.252655	0.364403				0.062	103.112	103.112	103.112
0.184323	1.09639	0.975609	1.56553	0.192708	0.146021	0.662228				0.0806987	0.119682	1.02548	1.15371	0.325168	0.178727				0.063	103.112	103.112	103.112
0.138648	0.918873	1.31268	1.4613	0.171423	0.272789	0.227375				0.0958735	0.142481	1.45734	1.00261	0.319626	0.265785				0.065	103.112	103.112	103.112
0.132182	1.1881	1.30006	0.993576	0.191751	0.344535	0.250265				0.091781	0.114185	0.713437	1.26504	0.26622	0.323299				0.067	103.112	103.112	103.112
0.161304	1.04217	1.20739	0.978556	0.163792	0.321968	0.410441				0.119304	0.101113	1.00583	0.711796	0.363594	0.263597				0.068	103.112	103.112	103.112
0.174841	1.17895	1.22891	0.832141	0.231086	0.268905	0.249246				0.0856645	0.122634	0.964754	1.41752	0.211784	0.260203				0.07	103.112	103.112	103.112
0.100494	0.949097	1.23832	1.28967	0.231525	0.277134	0.335445				0.109214	0.104473	1.30317	0.574793	0.335175	0.289322				0.072	103.112	103.112	103.112
0.147817	1.09313	0.999565	1.07882	0.203676	0.325331	0.340209				0.0841189	0.122652	0.66118	0.857523	0.328673	0.149439				0.073	103.112	103.112	103.112
0.139352	0.705576	1.13854	0.971698	0.209812	0.27676	0.441436				0.104315	0.146175	1.45125	0.96925	0.224892	0.369168				0.075	103.112	103.112	103.112
0.151648	0.86017	1.35123	1.20508	0.209484	0.29473	0.184245				0.102685	0.145997	1.21853	0.861737	0.289671	0.297496				0.077	103.112	103.112	103.112
0.113119	1.02526	1.24701	1.02677	0.25534	0.17467	0.697277				0.152592	0.11898	0.931019	1.2217	0.334088	0.27465				0.078	103.112	103.112	103.112
0.185036	1.50628	1.1538	1.15998	0.211593	0.272046	0.353443				0.0931814	0.136844	0.958502	1.00606	0.345682	0.229379				0.08	103.112	103.112	103.112
0.162081	0.894056	1.24166	1.45824	0.245841	0.364201	0.330812				0.0701103	0.111832	1.00239	0.84301	0.38107	0.304138				0.082	103.112	103.112	103.112
0.179451	0.975127	0.996159	1.09747	0.282114	0.304406	0.859515				0.0764922	0.110189	0.81587	1.16079	0.494578	0.337637				0.083	103.112	103.112	103.112
0.0804002	1.00035	1.11178	0.800225	0.190525	0.387	0.294974				0.0877926	0.120805	1.22362	0.75057	0.341622	0.187821				0.085	103.112	103.112	103.112
0.140943	0.825892	0.95981	0.837137	0.221318	0.284886	0.385744				0.0869213	0.142291	1.25787	1.26617	0.273968	0.230395				0.087	103.112	103.112	103.112
0.158782	0.967673	0.670812	0.873113	0.191658	0.222607	0.279048				0.12804	0.08449	0.85784	1.37514	0.242573	0.23296				0.088	103.112	103.112	103.112
0.104983	0.924016	0.981781	1.0059	0.173884	0.147535	0.409718				0.0853914	0.123262	1.11705	0.906892	0.28172	0.284158				0.09	103.112	103.112	103.112
0.131013	0.933807	0.762176	0.947385	0.249204	0.297683	0.341091				0.11882	0.137168	0.980027	1.10718	0.294796	0.270061				0.092	103.112	103.112	103.112
0.121526	1.14315	1.56583	1.39874	0.184183	0.273774	0.342308				0.12643	0.144081	1.10631	1.26774	0.261794	0.202342				0.093	103.112	103.112	103.112
0.155767	0.888482	0.976036	1.29316	0.227665	0.273418	0.236603				0.141505	0.12807	1.04448	0.905612	0.261984	0.246778				0.095	103.112	103.112	103.112
0.112456	1.21551	1.23603	0.998054	0.249276	0.209345	0.451648				0.117255	0.157591	1.00227	1.01924	0.274733	0.27355				0.097	103.112	103.112	103.112
0.125846	1.06134	1.14224	1.26648	0.244065	0.286602	0.340352				0.0952361	0.113466	1.18321	1.24752	0.261629	0.266425				0.098	103.112	103.112	103.112
0.179558	0.16423	1.07982	0.85816	0.228084	0.280613	0.324799				0.10039	0.112429	0.694611	0.919719	0.355402	0.258279				0.1	103.112	103.112	103.112
0.163359	0.818152	0.948527	1.23742	0.142263	0.420292	0.20067				0.0825378	0.107618	0.935104	0.91803	0.328822	0.330976				0.102	103.112	103.112	103.112
0.0863925	1.02117	0.865047	0.840431	0.220289	0.248799	0.344735				0.0908132	0.145532	1.25808	1.05538	0.440864	0.265009				0.103	103.112	103.112	103.112
0.108544	0.767417	1.144	1.06806	0.251612	0.315892	0.454719				0.131546	0.15495	1.18347	1.08531	0.47104	0.312757				0.105	103.112	103.112	103.112
0.0971739	1.02467	1.13313	1.05116	0.235395	0.330262	0.393697				0.125114	0.162709	1.11845	1.0544	0.360722	0.322852				0.107	103.112	103.112	103.112
0.099942	0.846045	1.16123	1.01876	0.146005	0.354958	0.407871				0.0773491	0.153996	1.08421	0.962087	0.23581	0.298201				0.108	103.112	103.112	103.112
0.11578	0.363153	1.22107	1.06377	0.262655	0.256718	0.395277				0.0918868	0.129499	0.873511	1.15243	0.328396	0.263002				0.11	103.112	103.112	103.112
0.157105	1.01515	1.17501	0.823534	0.251341	0.290187	0.313845				0.0838712	0.131785	1.73139	1.12682	0.37947	0.205838				0.112	103.112	103.112	103.112
0.0965491	0.770876	1.06451	1.13553	0.276473	0.327453	0.399798				0.1002	0.128561	1.09204	0.818784	0.287888	0.242315				0.113	103.112	103.112	103.112
0.109389	0.827616	0.720238	1.15363	0.207375	0.236363	0.489425				0.103222	0.137743	0.901063	1.00069	0.253851	0.207021				0.115	103.112	103.112	103.112
0.101275	0.724821	1.31708	1.01044	0.226699	0.339685	0.273423				0.0944464	0.139787	0.898025	1.35438	0.252481	0.270718				0.117	103.112	103.112	103.112
0.174471	1.09643	1.04284	1.21464	0.323835	0.231851	0.361402				0.0816363	0.221956	0.986825	0.952548	0.3097	0.379017				0.118	103.112	103.112	103.112
0.126919	0.792197	1.44609	1.34179	0.232913	0.310098	0.324591				0.122197	0.0999131	1.33882	1.21697	0.35213	0.199051				0.12	103.112	103.112	103.112
0.174307	0.705026	1.29029	1.10473	0.233215	0.262969	0.318267				0.102773	0.189962	0.815356	1.48152	0.317515	0.191859				0.122	103.112	103.112	103.112
0.0949544	1.01829	0.987167	1.41923	0.329144	0.221782	0.352033				0.101004	0.179108	1.34217	0.877011	0.259474	0.312712				0.123	103.112	103.112	103.112
0.225648	0.597548	1.16001	0.998863	0.170096	0.378979	0.241673				0.080708	0.13842	1.02465	0.647975	0.290981	0.209689				0.125	103.112	103.112	103.112
0.190081	0.911767	1.0505	0.797794	0.260389	0.254921	0.29426				0.107011	0.13556	0.880367	0.893391	0.302428	0.418823				0.127	103.112	103.112	103.112
0.117051	1.22257	0.72381	0.99589	0.285568	0.370992	0.303131				0.0817243	0.146156	0.967701	1.23901	0.312449	0.277497				0.128	103.112	103.112	103.112
0.161691	0.981513	1.49202	0.961112	0.265649	0.179093	0.416968				0.0936084	0.133033	1.10477	0.936176	0.238246	0.141764				0.13	103.112	103.112	103.112
0.131194	1.14231	1.22938	0.916546	0.210251	0.374986	0.369006				0.0918211	0.123779	0.815672	0.764914	0.268319	0.199912				0.132	103.112	103.112	103.112
0.104548	0.685865	1.012	1.21445	0.236153	0.443447	0.427578				0.10294	0.122327	0.938816	0.977954	0.333557	0.263155				0.133	103.112	103.112	103.112
0.137369	1.0178	0.985172	1.35848	0.16643	0.249663	0.488247				0.113184	0.163273	0.972674	0.882417	0.351766	0.203369				0.135	103.112	103.112	103.112
0.13291	1.10103	1.27752	1.0368	0.231159	0.267092	0.475982				0.112208	0.132937	1.10281	1.07682	0.324612	0.303443				0.137	103.112	103.112	103.112
0.169229	0.945585	0.95128	0.917551	0.203213	0.307549	0.209421				0.0579444	0.125249	1.40403	1.05349	0.394111	0.21611				0.138	103.112	103.112	103.112
0.138252	0.93346	1.09472	1.10099	0.207697	0.311549	0.306149				0.0839924	0.124021	0.72429	0.695382	0.32917	0.323834				0.14	103.112	103.112	103.112
0.128817	1.0636	1.54455	0.823791	0.156456	0.310834	0.0962664				0.0946375	0.1114	1.03422	0.899133	0.21999	0.308761				0.142	103.112	103.112	103.112
0.179431	0.952829	0.704119	0.890963	0.247759	0.387206	0.195253				0.0889101	0.135585	0.811892	0.781052	0.423261	0.383585				0.143	103.112	103.112	103.112
0.113407	0.886101	1.0358	1.27906	0.177212	0.240207	0.311967				0.120514	0.153499	1.26204	1.05339	0.282303	0.27222				0.145	103.112	103.112	103.112
0.151858	0.96215	1.27316	1.11715	0.172265	0.314483	0.380602				0.108365	0.12574	1.00921	0.567282	0.250315	0.344091				0.147	103.112	103.112	103.112
0.134713	0.849252	1.41545	1.01434	0.148037	0.436878	0.386084				0.10448	0.132368	0.813555	1.299	0.421056	0.255313				0.148	103.112	103.112	103.112
0.128464	1.17968	1.05559	0.896833	0.160956	0.282031	0.472582				0.0758389	0.10583	0.890309	0.740255	0.280941	0.244011				0.15	103.112	103.112	103.112
0.132749	0.955689	1.06405	0.985586	0.251194	0.277496	0.287847				0.119418	0.16594	0.955297	1.38809	0.286838	0.307378				0.152	103.112	103.112	103.112
0.129343	0.811339	1.51285	1.05475	0.136181	0.28181	0.44326				0.0789021	0.136998	0.893583	1.0414	0.351039	0.207787				0.153	103.112	103.112	103.112
0.116149	0.811547	0.792276	0.761512	0.21084	0.188558	0.435224				0.08919	0.151876	0.962674	1.38279	0.290819	0.281047				0.155	103.112	103.112	103.112
0.158131	0.782738	0.559574	0.792237	0.242052	0.181351	0.354737				0.0723644	0.163992	1.26614	1.32444	0.453755	0.317089				0.157	103.112	103.112	103.112
0.146682	1.05341	1.13396	0.949067	0.179743	0.221999	0.392313				0.0716363	0.111656	0.953354	1.17398	0.360555	0.168623				0.158	103.112	103.112	103.112
0.136278	1.12176	0.950847	1.29039	0.276637	0.251512	0.378419				0.0928652	0.153084	1.42294	0.953949	0.218837	0.240455				0.16	103.112	103.112	103.112
0.137715	0.703787	0.720487	1.28179	0.243579	0.293758	0.30335				0.0808327	0.143397	1.07684	0.907846	0.235238	0.225165				0.162	103.112	103.112	103.112
0.107798	0.630112	1.30733	1.02808	0.164906	0.296594	0.266993				0.0814084	0.209613	1.4077	1.0678	0.212739	0.25854				0.163	103.112	103.112	103.112
0.154508	0.870567	1.22688	1.34945	0.245834	0.3154	0.297769				0.0956022	0.155075	1.06172	0.99149	0.244907	0.271689				0.165	103.112	103.112	103.112
0.124615	0.971703	1.17435	0.896869	0.185132	0.321785	0.455451				0.117492	0.108194	1.23385	1.25948	0.30374	0.185675				0.167	103.112	103.112	103.112
0.113931	0.842617	1.46544	0.760807	0.158206	0.333234	0.468614				0.0942886	0.177892	1.18653	1.18341	0.280627	0.280715				0.168	103.112	103.112	103.112
0.124822	0.808954	1.24563	1.0577	0.316139	0.32078	0.187407				0.0800554	0.134625	1.36994	1.52344	0.336696	0.330262				0.17	103.112	103.112	103.112
0.137869	1.08415	0.838283	0.936473	0.283792	0.509224	0.285834				0.0869535	0.158699	0.998364	1.02739	0.249216	0.325979				0.172	103.112	103.112	103.112
0.142449	1.01785	1.21349	1.15127	0.214471	0.315807	0.38021				0.126064	0.117024	0.879283	1.19849	0.242232	0.271765				0.173	103.112	103.112	103.112
0.156975	0.641943	0.964498	1.32989	0.188404	0.360243	0.264674				0.12507	0.158903	0.724336	0.908913	0.276086	0.247945				0.175	103.112	103.112	103.112
0.152435	1.13718	1.07041	0.792942	0.2729	0.336006	0.313177				0.0538766	0.110873	1.04362	0.746186	0.467908	0.373435				0.177	103.112	103.112	103.112
0.145613	0.830922	0.992084	1.2656	0.289307	0.39532	0.20841				0.108659	0.118727	1.38031	0.802734	0.31354	0.299665				0.178	103.112	103.112	103.112
0.123415	0.82513	0.878469	1.42699	0.270339	0.374293	0.316195				0.105897	0.112245	0.891964	0.881709	0.297348	0.183835				0.18	103.112	103.112	103.112
0.150424	1.11997	1.30781	1.3356	0.185546	0.300569	0.393813				0.15335	0.140201	1.38695	1.07325	0.212823	0.22748				0.182	103.112	103.112	103.112
0.108632	0.848307	0.818752	0.806246	0.195726	0.153996	0.286208				0.0801345	0.168948	1.04764	1.3274	0.306196	0.312695				0.183	103.112	103.112	103.112
0.135788	0.727818	1.31105	1.19616	0.276702	0.330363	0.211157				0.0772741	0.122967	0.793109	1.0828	0.262663	0.250586				0.185	103.112	103.112	103.112
0.0985944	0.883568	1.06595	0.949331	0.175352	0.293124	0.279514				0.0795796	0.0901621	1.02435	1.11671	0.367481	0.257563				0.187	103.112	103.112	103.112
0.131262	1.14142	1.10053	0.99552	0.15931	0.377474	0.383304				0.0871361	0.148225	0.996545	1.26542	0.379163	0.232132				0.188	103.112	103.112	103.112
0.172747	0.86326	1.18421	0.89776	0.176956	0.257846	0.313539				0.0928022	0.145372	0.264794	1.13267	0.251336	0.272406				0.19	103.112	103.112	103.112
0.136952	1.14086	0.709436	1.10034	0.179696	0.331365	0.341547				0.0790586	0.156381	0.832324	0.814295	0.278744	0.2783				0.192	103.112	103.112	103.112
0.186879	1.06681	0.924657	0.685798	0.192026	0.189968	0.272878				0.122482	0.123654	0.997668	1.38542	0.341456	0.234417				0.193	103.112	103.112	103.112
0.136275	0.792532	0.477254	1.34336	0.130262	0.340983	0.275945				0.117622	0.118579	1.27788	1.04436	0.322384	0.352786				0.195	103.112	103.112	103.112
0.146522	1.09246	0.918121	0.809535	0.165419	0.237755	0.301444				0.0714526	0.156952	0.801532	0.710063	0.337189	0.221168				0.197	103.112	103.112	103.112
0.175635	1.26729	0.936509	1.01758	0.125443	0.302027	0.314079				0.0936772	0.0876471	1.06279	0.933044	0.461181	0.26719				0.198	103.112	103.112	103.112
0.112357	0.804311	0.683657	1.3378	0.407943	0.231543	0.356904				0.077688	0.116867	0.870549	1.01072	0.290917	0.273632				0.2	103.112	103.112	103.112
0.132813	1.0714	0.949912	1.2112	0.215222	0.214008	0.328532				0.121273	0.185323	0.90589	1.03593	0.283707	0.307141				0.202	103.112	103.112	103.112
0.120716	0.686663	0.872733	1.13512	0.305207	0.334086	0.200694				0.075548	0.170193	1.24567	0.961976	0.310099	0.247198				0.203	103.112	103.112	103.112
0.100024	0.709259	1.16948	1.05946	0.225417	0.304374	0.440089				0.0772657	0.0855688	1.02949	0.717747	0.227667	0.228127				0.205	103.112	103.112	103.112
0.123566	0.936928	0.820836	0.789393	0.149423	0.229687	0.216549				0.0665432	0.147329	1.30726	1.27341	0.261168	0.206055				0.207	103.112	103.112	103.112
0.131503	1.32988	1.20278	1.13344	0.190779	0.256815	0.353389				0.0948882	0.112258	1.1406	0.486095	0.311598	0.161378				0.208	103.112	103.112	103.112
0.117025	0.96425	0.986306	0.863378	0.171674	0.240023	0.193391				0.0797157	0.13635	0.826601	1.32048	0.219513	0.278529				0.21	103.112	103.112	103.112
0.110392	1.06198	1.16869	1.16977	0.176311	0.371778	0.207875				0.102933	0.115794	0.899823	1.79434	0.276671	0.256284				0.212	103.112	103.112	103.112
0.122725	1.01576	1.07517	1.05895	0.176001	0.210722	0.281776				0.0895794	0.132217	0.890521	1.26897	0.247756	0.253736				0.213	103.112	103.112	103.112
0.157221	1.11064	1.56076	0.879104	0.219826	0.192801	0.342483				0.0886338	0.158641	1.13361	1.00374	0.268697	0.27974				0.215	103.112	103.112	103.112
0.0977806	0.825758	1.22736	1.17655	0.194885	0.22512	0.390412				0.0713268	0.121026	0.786087	0.696463	0.289788	0.201209				0.217	103.112	103.112	103.112
0.116252	0.818162	0.599764	0.958375	0.208084	0.364417	0.22975				0.0777336	0.0957287	0.844692	1.04608	0.215084	0.310056				0.218	103.112	103.112	103.112
0.133381	0.81966	1.00901	1.15471	0.139211	0.171772	0.285457				0.0823604	0.112393	1.27245	1.28836	0.428107	0.239253				0.22	103.112	103.112	103.112
0.148585	0.653767	1.00594	0.88502	0.253428	0.208692	0.385685				0.093169	0.158389	1.19632	0.684871	0.347775	0.187363				0.222	103.112	103.112	103.112
0.135824	1.09533	0.759011	0.960625	0.265568	0.273771	0.269436				0.0625248	0.118288	1.14187	0.91956	0.251539	0.398421				0.223	103.112	103.112	103.112
0.136743	0.821222	1.45688	0.804751	0.231528	0.285157	0.307905				0.0778249	0.169736	0.93973	0.96641	0.295594	0.344926				0.225	103.112	103.112	103.112
0.116891	0.903135	0.979591	0.975184	0.273714	0.279435	0.456328				0.0830337	0.172257	0.723006	0.783619	0.30404	0.302923				0.227	103.112	103.112	103.112
0.136918	1.05846	1.05636	1.1978	0.19005	0.258568	0.339813				0.134233	0.138105	0.986534	1.3235	0.256473	0.257102				0.228	103.112	103.112	103.112
0.132248	0.944717	1.07628	1.45179	0.260683	0.248641	0.333841				0.0844314	0.203693	0.950713	1.0752	0.359965	0.261813				0.23	103.112	103.112	103.112
0.138692	0.857917	1.61011	0.841906	0.153166	0.26497	0.291865				0.114226	0.141545	1.57116	0.892743	0.297386	0.236387				0.232	103.112	103.112	103.112
0.10844	0.977797	0.916942	1.00241	0.176068	0.23495	0.38406				0.0927953	0.114066	1.11057	1.23523	0.258068	0.330094				0.233	103.112	103.112	103.112
0.102237	0.975916	1.34672	1.00077	0.252171	0.238753	0.265504				0.0972311	0.117276	0.83753	1.61508	0.538094	0.240052				0.235	103.112	103.112	103.112
0.130002	0.896811	0.926246	1.07232	0.151797	0.235649	0.418731				0.0654917	0.119766	0.967145	0.706017	0.246853	0.306954				0.237	103.112	103.112	103.112
0.139743	1.10695	0.836993	0.956621	0.429015	0.311627	0.337669				0.0582186	0.0978407	1.05701	1.08248	0.345003	0.236896				0.238	103.112	103.112	103.112
0.153095	0.976025	1.44161	1.0686	0.273656	0.259389	0.246463				0.0898494	0.162614	1.06425	0.825484	0.31247	0.331181				0.24	103.112	103.112	103.112
0.167498	0.654575	0.799846	0.856155	0.213803	0.325801	0.177508				0.0793294	0.11459	0.888907	1.35441	0.277752	0.266788				0.242	103.112	103.112	103.112
0.152365	0.944107	1.18866	1.34264	0.219746	0.388488	0.402376				0.0717276	0.179576	1.01075	0.54479	0.21162	0.141671				0.243	103.112	103.112	103.112
0.104331	0.970646	0.961427	0.966612	0.265534	0.267846	0.260463				0.0730436	0.139072	0.949824	1.0097	0.385912	0.199524				0.245	103.112	103.112	103.112
0.124664	0.966999	0.972699	0.958613	0.15753	0.286329	0.24555				0.0841615	0.121631	1.10723	0.868309	0.213748	0.261944				0.247	103.112	103.112	103.112
0.150072	0.774347	0.947002	1.12734	0.15784	0.366411	0.209168				0.0525466	0.147747	0.953451	0.919001	0.399374	0.296545				0.248	103.112	103.112	103.112
0.150147	0.970075	1.11595	1.20379	0.20957	0.266832	0.310321				0.0912427	0.111862	1.19225	0.839467	0.245939	0.226684				0.25	103.112	103.112	103.112
0.165923	0.795739	0.859804	1.21114	0.201115	0.226212	0.321855				0.0631434	0.118976	1.14999	1.06673	0.479043	0.222573				0.252	103.112	103.112	103.112
0.176667	1.0394	0.700459	1.15315	0.255379	0.226891	0.221961				0.0755382	0.0934192	0.90074	0.653322	0.351953	0.329528				0.253	103.112	103.112	103.112
0.117635	0.797758	1.1423	0.990039	0.172727	0.249238	0.40157				0.0824666	0.17311	0.850843	0.810059	0.270635	0.312266				0.255	103.112	103.112	103.112
0.153024	0.868293	0.777026	1.24781	0.242331	0.397625	0.253475				0.100539	0.130309	1.56509	0.91534	0.356249	0.305424				0.257	103.112	103.112	103.112
0.138883	1.14077	1.25339	1.17152	0.162314	0.348882	0.268057				0.0766292	0.0943147	1.03487	0.559767	0.263079	0.275305				0.258	103.112	103.112	103.112
0.124518	0.982323	1.03354	0.865317	0.170159	0.258377	0.342571				0.114692	0.153727	0.991299	1.01415	0.215539	0.222519				0.26	103.112	103.112	103.112
0.137593	0.933407	0.902874	1.17842	0.221721	0.354606	0.274719				0.0738251	0.141117	1.17402	0.896806	0.241152	0.362375				0.262	103.112	103.112	103.112
0.0723632	0.975414	0.714298	0.859774	0.277185	0.300831	0.479587				0.0880874	0.146867	0.956208	1.07433	0.268591	0.317551				0.263	103.112	103.112	103.112
0.119062	0.926019	1.23611	0.968769	0.180056	0.427117	0.340485				0.106925	0.115728	0.801977	1.25057	0.258342	0.373848				0.265	103.112	103.112	103.112
0.115556	0.983583	1.139	0.942553	0.244684	0.237882	0.365537				0.0703514	0.129672	0.885581	1.11967	0.299223	0.339797				0.267	103.112	103.112	103.112
0.124826	0.710322	0.918795	1.4589	0.199002	0.317528	0.45791				0.0846128	0.120944	1.05708	1.04164	0.284005	0.211029				0.268	103.112	103.112	103.112
0.14277	1.1374	1.28924	0.939459	0.180709	0.227016	0.368454				0.0772419	0.174243	1.0408	1.06256	0.331886	0.201967				0.27	103.112	103.112	103.112
0.14129	0.406401	1.20988	1.06945	0.248429	0.157218	0.451398				0.0864057	0.14709	0.968538	1.13916	0.331378	0.161657				0.272	103.112	103.112	103.112
0.1274	1.09173	1.07696	0.952199	0.217802	0.285873	0.27995				0.0731981	0.108249	1.23882	1.21566	0.340052	0.308996				0.273	103.112	103.112	103.112
0.113788	0.809835	0.873104	1.02481	0.192383	0.259196	0.370996				0.119404	0.147709	1.58182	1.03101	0.265918	0.306897				0.275	103.112	103.112	103.112
0.166526	0.89289	1.16154	1.08419	0.165649	0.183224	0.443385				0.10068	0.12047	0.95676	1.35817	0.380561	0.283632				0.277	103.112	103.112	103.112
0.155376	1.2259	0.905179	1.40909	0.211712	0.252822	0.336818				0.0888324	0.103456	1.09199	1.15468	0.312903	0.240734				0.278	103.112	103.112	103.112
0.120147	1.03268	1.0692	1.12766	0.192677	0.415776	0.380613				0.10651	0.159819	1.35639	0.68567	0.226003	0.254899				0.28	103.112	103.112	103.112
0.159245	0.9279	1.1242	1.13756	0.179959	0.259297	0.32207				0.108208	0.10732	0.8672	0.992011	0.330058	0.24631				0.282	103.112	103.112	103.112
0.119095	0.944154	1.24757	1.0925	0.174899	0.388489	0.441145				0.0729054	0.131597	1.00511	0.781818	0.290057	0.116137				0.283	103.112	103.112	103.112
0.138592	1.18395	1.32034	0.902555	0.302116	0.232708	0.323446				0.105615	0.146046	0.825057	1.18918	0.358807	0.290361				0.285	103.112	103.112	103.112
0.165041	0.918555	1.02741	1.24249	0.175947	0.199508	0.235861				0.0653256	0.134899	0.783191	0.784813	0.314244	0.253796				0.287	103.112	103.112	103.112
0.145988	0.68556	1.21754	1.15552	0.16093	0.270711	0.416051				0.0695548	0.105417	1.14986	0.92919	0.324926	0.418022				0.288	103.112	103.112	103.112
0.143467	0.969765	0.863482	1.10237	0.167066	0.228463	0.229338				0.0971242	0.0992	0.773956	0.781771	0.246232	0.334661				0.29	103.112	103.112	103.112
0.150933	0.687292	0.83282	1.0165	0.306063	0.296547	0.253489				0.10654	0.142995	1.00039	1.4438	0.325824	0.257993				0.292	103.112	103.112	103.112
0.127889	0.968126	1.30113	0.977655	0.182401	0.408308	0.28012				0.0778847	0.102092	1.14724	1.08597	0.310575	0.129539				0.293	103.112	103.112	103.112
0.0805223	0.681489	1.25084	0.979747	0.213566	0.197818	0.351664				0.0965105	0.15018	1.08992	0.738759	0.230911	0.240563				0.295	103.112	103.112	103.112
0.128317	0.884401	1.02603	0.936486	0.149188	0.295084	0.211465				0.11334	0.113899	0.734464	1.33684	0.299809	0.342992				0.297	103.112	103.112	103.112
0.129327	0.696296	0.78593	1.20654	0.228022	0.540523	0.345657				0.0718768	0.0780615	1.06629	1.00293	0.369515	0.386079				0.298	103.112	103.112	103.112
0.1526	0.984453	0.781377	1.16293	0.296751	0.386314	0.4388				0.0973255	0.100043	0.820016	0.948416	0.502596	0.318605				0.3	103.112	103.112	103.112
0.0849032	0.802385	1.16323	1.05676	0.25678	0.262584	0.346312				0.108603	0.113915	0.999214	1.45829	0.287469	0.311533				0.302	103.112	103.112	103.112
0.121345	1.02558	0.74786	1.09705	0.228439	0.348563	0.387896				0.0697093	0.164328	0.723154	1.07998	0.296289	0.348142				0.303	103.112	103.112	103.112
0.136007	0.612621	0.856171	1.33392	0.225801	0.186638	0.252045				0.0650584	0.12905	1.00303	1.1089	0.285656	0.244417				0.305	103.112	103.112	103.112
0.165048	0.865711	1.12008	1.16521	0.168496	0.243232	0.287782				0.0934171	0.121009	1.01092	1.23618	0.244096	0.324091				0.307	103.112	103.112	103.112
0.165662	0.976936	0.943598	1.16383	0.154117	0.304881	0.437621				0.0791651	0.11029	1.59418	0.862933	0.274595	0.378396				0.308	103.112	103.112	103.112
0.150899	0.754934	1.18231	1.33056	0.140864	0.227569	0.40128				0.0878765	0.10744	0.741902	1.26053	0.321279	0.304167				0.31	103.112	103.112	103.112
0.140304	0.718545	0.796815	0.946955	0.16185	0.308379	0.396311				0.0749561	0.151628	1.22842	1.33393	0.357833	0.337597				0.312	103.112	103.112	103.112
0.134039	1.2244	0.963978	1.1401	0.295935	0.170323	0.468419				0.050102	0.196692	1.16391	0.752563	0.249497	0.445418				0.313	103.112	103.112	103.112
0.150773	0.874858	1.14059	1.23382	0.171021	0.330895	0.170093				0.11947	0.120047	0.735857	1.5424	0.25339	0.35277				0.315	103.112	103.112	103.112
0.151146	0.835327	1.11447	0.941263	0.201528	0.312889	0.293352				0.0775457	0.102544	1.02844	1.37306	0.348279	0.269317				0.317	103.112	103.112	103.112
0.152865	0.820203	0.924832	1.18594	0.204283	0.26302	0.361378				0.0741384	0.157017	1.11397	0.970324	0.25588	0.460932				0.318	103.112	103.112	103.112
0.143092	1.03171	0.960611	1.08428	0.231303	0.271597	0.400632				0.0974446	0.0995526	0.683421	1.07013	0.29057	0.439259				0.32	103.112	103.112	103.112
0.135114	0.923596	0.869901	1.02599	0.154809	0.238883	0.288996				0.0633503	0.0943371	0.90244	1.2339	0.41493	0.293227				0.322	103.112	103.112	103.112
0.146974	0.775259	0.680419	0.939436	0.224634	0.229749	0.418162				0.095095	0.138252	0.926467	0.869361	0.225659	0.214641				0.323	103.112	103.112	103.112
0.143413	0.660094	0.705178	1.12171	0.244617	0.179877	0.401475				0.103673	0.160851	0.823221	1.02613	0.316191	0.418808				0.325	103.112	103.112	103.112
0.0837838	1.12135	0.995894	0.946971	0.204841	0.194743	0.435717				0.0964859	0.122224	1.41041	0.963433	0.243536	0.390917				0.327	103.112	103.112	103.112
0.130547	0.986482	0.896964	1.0181	0.186889	0.195564	0.439821				0.109483	0.102823	1.05706	0.885383	0.20277	0.349274				0.328	103.112	103.112	103.112
0.126472	1.03813	0.954036	1.40786	0.17787	0.32861	0.462572				0.0750081	0.0953924	1.29908	0.852497	0.269386	0.488259				0.33	103.112	103.112	103.112
0.143277	1.08644	0.785095	1.18646	0.316299	0.333901	0.268917				0.115439	0.105276	0.960881	1.13845	0.381366	0.402195				0.332	103.112	103.112	103.112
0.129081	0.845134	1.15457	1.13017	0.194843	0.326719	0.323284				0.0977545	0.118744	1.23761	0.946527	0.207077	0.352547				0.333	103.112	103.112	103.112
0.153271	0.985505	0.586229	1.44603	0.150643	0.208391	0.429602				0.0550626	0.106621	0.872199	0.937685	0.255188	0.367284				0.335	103.112	103.112	103.112
0.124985	1.274	1.01189	1.05261	0.221611	0.187405	0.471041				0.0760552	0.0906901	0.901224	1.15251	0.332149	0.414234				0.337	103.112	103.112	103.112
0.117418	0.963826	0.582337	1.11788	0.165987	0.210177	0.286752				0.0668943	0.152706	1.04805	1.05511	0.239178	0.423713				0.338	103.112	103.112	103.112
0.134018	0.706739	1.20831	1.13232	0.260128	0.202324	0.463397				0.120923	0.140944	0.82089	1.21127	0.262434	0.407774				0.34	103.112	103.112	103.112
0.153526	0.829331	0.861629	1.28734	0.180574	0.17124	0.215406				0.110103	0.101207	1.29459	0.975739	0.244811	0.449388				0.342	103.112	103.112	103.112
0.184205	1.21002	1.38835	1.04785	0.203117	0.261987	0.288431				0.0770953	0.121866	0.904765	0.937928	0.319571	0.285254				0.343	103.112	103.112	103.112
0.145218	0.83792	1.1231	0.64808	0.232506	0.258368	0.175342				0.0673629	0.129957	1.02839	1.07347	0.278024	0.394502				0.345	103.112	103.112	103.112
0.14247	0.989926	1.39277	0.700665	0.289248	0.23605	0.323471				0.107334	0.100087	0.862081	1.13956	0.271244	0.257472				0.347	103.112	103.112	103.112
0.105092	0.556553	0.791266	0.969777	0.198393	0.265167	0.257166				0.0751233	0.124206	0.818825	0.998881	0.36859	0.294111				0.348	103.112	103.112	103.112
0.12019	0.845928	1.32439	1.2681	0.167283	0.200706	0.294278				0.0686098	0.1445	1.08596	0.82181	0.258578	0.339867				0.35	103.112	103.112	103.112
0.136913	0.85145	1.13388	1.12945	0.355131	0.268813	0.405175				0.12518	0.110578	1.12528	1.10236	0.267886	0.430857				0.352	103.112	103.112	103.112
0.158523	0.900481	1.23769	0.983067	0.172351	0.215872	0.326238				0.0968691	0.111964	0.745275	0.756139	0.387358	0.304381				0.353	103.112	103.112	103.112
0.108746	0.791189	0.761867	1.42608	0.249851	0.279948	0.337059				0.0722611	0.160567	1.1084	1.18143	0.236419	0.325996				0.355	103.112	103.112	103.112
0.137934	1.0328	1.05884	1.23643	0.399266	0.17063	0.292175				0.12397	0.13246	1.40036	0.84592	0.368277	0.414597				0.357	103.112	103.112	103.112
0.124977	1.00449	0.916693	1.12954	0.155664	0.310727	0.444425				0.0665993	0.164267	0.865018	1.14578	0.276509	0.348132				0.358	103.112	103.112	103.112
0.122319	0.913321	0.658159	0.920269	0.178385	0.198921	0.367583				0.0953166	0.11313	0.898233	0.701577	0.252723	0.488474				0.36	103.112	103.112	103.112
0.111092	1.13776	0.737704	1.0361	0.169999	0.240724	0.327266				0.0844876	0.124746	1.02767	0.935271	0.335257	0.365836				0.362	103.112	103.112	103.112
0.146599	1.53561	1.0649	0.700674	0.197333	0.361037	0.472368				0.0627277	0.141258	0.77769	0.801818	0.319484	0.327453				0.363	103.112	103.112	103.112
0.141597	0.745357	0.954136	1.34437	0.218662	0.168358	0.212087				0.0788516	0.106881	1.0286	0.821247	0.333816	0.385442				0.365	103.112	103.112	103.112
0.12078	0.962532	0.841545	1.40205	0.145181	0.423156	0.297201				0.0858471	0.0975101	0.65229	0.755764	0.296535	0.319722				0.367	103.112	103.112	103.112
0.13988	0.746183	0.673249	1.19898	0.210079	0.196135	0.519706				0.0721427	0.125948	1.15105	0.799089	0.396957	0.360233				0.368	103.112	103.112	103.112
0.127968	0.6702	0.986965	0.757539	0.173001	0.248258	0.342094				0.0960609	0.171897	0.919091	1.12138	0.403167	0.37546				0.37	103.112	103.112	103.112
0.143647	0.597269	0.600659	1.13764	0.173922	0.314587	0.31068				0.0922503	0.15592	0.859864	0.924521	0.400248	0.527173				0.372	103.112	103.112	103.112
0.148891	0.825819	0.903237	1.02666	0.161387	0.193437	0.26113				0.0823079	0.133678	1.01201	0.715927	0.253622	0.416452				0.373	103.112	103.112	103.112
0.221379	0.842274	0.817275	1.51432	0.139509	0.277552	0.328791				0.0654056	0.229635	1.05361	0.824479	0.294405	0.341884				0.375	103.112	103.112	103.112
0.153914	0.695494	1.08852	0.979115	0.149212	0.230533	0.20858				0.0787102	0.117062	1.41218	0.820265	0.37655	0.384956				0.377	103.112	103.112	103.112
0.122801	1.41772	1.05255	1.12549	0.208531	0.266771	0.334379				0.099781	0.158166	1.00459	1.06546	0.273673	0.298276				0.378	103.112	103.112	103.112
0.157866	0.927969	1.16155	1.39614	0.252644	0.242247	0.372679				0.070126	0.186271	1.00031	1.07079	0.282901	0.300255				0.38	103.112	103.112	103.112
0.139219	0.754958	0.906418	1.04935	0.251518	0.414522	0.237362				0.0966746	0.146794	1.33744	0.91939	0.261548	0.339364				0.382	103.112	103.112	103.112
0.147056	1.11845	1.44638	1.01584	0.216664	0.238067	0.466344				0.086067	0.145734	0.744405	0.849691	0.238968	0.468385				0.383	103.112	103.112	103.112
0.141783	0.874115	1.0073	0.962057	0.137648	0.214175	0.307689				0.100441	0.126014	1.14081	1.07056	0.282173	0.196136				0.385	103.112	103.112	103.112
0.169804	0.652479	1.03949	1.48988	0.251503	0.207454	0.344045				0.0886759	0.0922746	1.02947	0.909903	0.36955	0.418878				0.387	103.112	103.112	103.112
0.132627	0.57608	0.907369	0.97779	0.184106	0.345352	0.368243				0.114929	0.173909	0.988605	1.29624	0.212537	0.329742				0.388	103.112	103.112	103.112
0.133619	0.886506	0.875264	1.0712	0.191473	0.244024	0.459639				0.0972211	0.129789	1.21882	1.54559	0.270199	0.306517				0.39	103.112	103.112	103.112
0.148852	0.878138	1.20406	0.970023	0.200199	0.297945	0.346144				0.0806547	0.113436	0.76163	0.764937	0.17988	0.300301				0.392	103.112	103.112	103.112
0.195203	0.653068	1.26471	1.22719	0.200187	0.266804	0.359442				0.100033	0.148016	0.748251	1.1293	0.327236	0.35191				0.393	103.112	103.112	103.112
0.134444	0.668648	1.07677	0.941613	0.141318	0.215974	0.334978				0.0818574	0.178467	0.839952	1.09422	0.261775	0.453792				0.395	103.112	103.112	103.112
0.136826	1.10013	0.858854	1.28297	0.183416	0.241297	0.350317				0.0695544	0.124841	0.99107	1.03998	0.302257	0.361928				0.397	103.112	103.112	103.112
0.143998	1.17684	0.868127	1.67218	0.139957	0.213407	0.452943				0.097102	0.135514	0.95471	1.20693	0.267959	0.322607				0.398	103.112	103.112	103.112
0.123465	1.25097	1.17757	1.03869	0.170635	0.192006	0.20624				0.0809537	0.148472	0.730617	0.960491	0.365874	0.499224				0.4	103.112	103.112	103.112
0.114163	0.798774	0.818875	1.14963	0.130707	0.274083	0.387189				0.0879652	0.130293	1.09149	0.644855	0.280652	0.324754				0.402	103.112	103.112	103.112
0.139666	0.881096	0.956537	1.05962	0.215695	0.410805	0.363887				0.0632402	0.142901	0.717755	0.881645	0.346538	0.403821				0.403	103.112	103.112	103.112
0.10897	1.04104	0.976203	0.758288	0.164156	0.3719	0.477709				0.0658079	0.10849	0.745978	0.788753	0.227577	0.327789				0.405	103.112	103.112	103.112
0.126174	0.83083	0.920273	1.2216	0.195201	0.31807	0.300153				0.0816599	0.114005	0.750132	1.20778	0.293739	0.415029				0.407	103.112	103.112	103.112
0.162536	1.09874	0.656868	1.28854	0.161588	0.251256	0.319409				0.0880792	0.179098	1.10415	0.879898	0.326167	0.35978				0.408	103.112	103.112	103.112
0.136097	0.808618	1.35634	1.10312	0.161837	0.475592	0.250876				0.0866585	0.154365	1.37651	0.979283	0.292245	0.355059				0.41	103.112	103.112	103.112
0.197735	0.690563	1.05649	0.976193	0.134086	0.400851	0.377858				0.0616772	0.103162	0.781908	1.04991	0.393324	0.391406				0.412	103.112	103.112	103.112
0.128751	0.903881	1.19739	1.54547	0.257483	0.316713	0.214443				0.0846546	0.147891	0.807658	1.10151	0.312085	0.360833				0.413	103.112	103.112	103.112
0.121508	0.936111	0.753652	1.12487	0.143767	0.343026	0.270654				0.0645601	0.121056	0.916472	0.889043	0.248597	0.380634				0.415	103.112	103.112	103.112
0.156369	0.960832	1.1698	0.885191	0.204215	0.263832	0.188022				0.0711849	0.12511	1.03062	0.990201	0.406846	0.323482				0.417	103.112	103.112	103.112
0.146427	1.10994	0.779744	0.930484	0.187892	0.417586	0.140379				0.0706306	0.148686	1.05197	0.993308	0.208357	0.370526				0.418	103.112	103.112	103.112
0.129914	0.785619	1.00173	1.05015	0.247037	0.355733	0.456216				0.0682924	0.148501	1.14954	1.06525	0.25535	0.302506				0.42	103.112	103.112	103.112
0.140261	0.858168	0.79935	0.948945	0.160308	0.326114	0.263142				0.0762535	0.16643	0.767199	0.956255	0.228209	0.373658				0.422	103.112	103.112	103.112
0.186584	0.933139	0.79522	0.507753	0.171151	0.307305	0.414815				0.0895564	0.126312	0.858312	0.796635	0.263314	0.364986				0.423	103.112	103.112	103.112
0.136499	0.950298	1.12935	0.96293	0.182991	0.240644	0.378713				0.0601475	0.0947543	1.04361	0.809293	0.311479	0.304535				0.425	103.112	103.112	103.112
0.114335	0.83294	0.982901	0.959245	0.172271	0.323072	0.399774				0.0844937	0.129034	0.994821	0.821123	0.27442	0.212068				0.427	103.112	103.112	103.112
0.132198	1.37221	0.902692	0.983834	0.195101	0.0918416	0.274849				0.0643161	0.106762	0.648845	0.939158	0.372636	0.349124				0.428	103.112	103.112	103.112
0.116939	1.0073	0.965855	1.2323	0.156058	0.199882	0.322958				0.0838285	0.14329	0.783769	1.2198	0.235845	0.278207				0.43	103.112	103.112	103.112
0.157384	1.30075	1.0093	1.16782	0.138463	0.298563	0.430126				0.0929821	0.119315	1.22075	1.21995	0.324202	0.278048				0.432	103.112	103.112	103.112
0.10282	0.588107	0.96792	0.806313	0.183658	0.275666	0.246475				0.0560144	0.138546	0.525929	1.60495	0.195002	0.35336				0.433	103.112	103.112	103.112
0.186757	1.11509	0.791293	1.24471	0.179874	0.312026	0.310419				0.0646935	0.153417	0.810005	1.15603	0.3055	0.271841				0.435	103.112	103.112	103.112
0.127448	1.02699	0.64203	0.857782	0.182074	0.25607	0.548428				0.0540551	0.157649	0.823074	0.93666	0.248387	0.247066				0.437	103.112	103.112	103.112
0.146063	0.757461	1.16051	1.42462	0.15283	0.517366	0.34395				0.0638434	0.140721	0.64256	0.950602	0.329961	0.399511				0.438	103.112	103.112	103.112
0.119026	0.850697	1.04083	1.12554	0.177774	0.298209	0.491678				0.0821015	0.109249	0.909591	0.904415	0.268767	0.343081				0.44	103.112	103.112	103.112
0.261021	0.954275	0.974072	1.45728	0.159782	0.291408	0.220079				0.0847677	0.127447	0.898933	0.93738	0.245571	0.291672				0.442	103.112	103.112	103.112
0.134636	0.847944	0.954815	1.05576	0.180644	0.326845	0.28365				0.104799	0.0967771	1.11898	0.808029	0.298186	0.32327				0.443	103.112	103.112	103.112
0.159643	1.06463	1.03351	1.32683	0.17245	0.290872	0.348167				0.112868	0.117356	0.94016	1.35786	0.180708	0.198206				0.445	103.112	103.112	103.112
0.14491	1.33714	0.849305	1.56421	0.182218	0.31499	0.375828				0.116404	0.07747	1.07761	0.941897	0.237199	0.317421				0.447	103.112	103.112	103.112
0.156702	1.05376	0.876831	1.23077	0.209147	0.382309	0.303957				0.090703	0.10443	0.853577	1.10068	0.31091	0.318045				0.448	103.112	103.112	103.112
0.145257	1.03845	1.30285	1.26709	0.169217	0.204209	0.393557				0.104038	0.111553	0.819163	0.951205	0.213956	0.287404				0.45	103.112	103.112	103.112
0.109093	0.961994	0.915733	1.41795	0.201015	0.298994	0.261209				0.105654	0.0650346	0.906001	1.08095	0.380921	0.299667				0.452	103.112	103.112	103.112
0.178604	1.27896	1.00318	1.20907	0.20557	0.287156	0.376943				0.0973974	0.0961839	0.848651	0.833474	0.292908	0.284453				0.453	103.112	103.112	103.112
0.116199	0.854106	0.884815	1.26715	0.166601	0.316955	0.366208				0.0976658	0.0978573	1.03729	0.958331	0.242795	0.34415				0.455	103.112	103.112	103.112
0.109668	1.10623	1.05406	1.20072	0.145329	0.286168	0.337436				0.093436	0.123401	0.895852	1.0308	0.238414	0.20047				0.457	103.112	103.112	103.112
0.114299	1.26674	1.00628	1.61876	0.194912	0.335175	0.396816				0.100164	0.101002	1.05894	0.762209	0.293269	0.320514				0.458	103.112	103.112	103.112
0.122964	1.29122	0.873957	1.63977	0.206809	0.340181	0.377375				0.098462	0.0961995	0.999759	0.629473	0.190771	0.363427				0.46	103.112	103.112	103.112
0.116448	0.598024	0.498781	1.1928	0.256731	0.258487	0.189884				0.113858	0.110125	0.995966	1.02978	0.305946	0.300393				0.462	103.112	103.112	103.112
0.135127	1.00177	1.1099	1.55704	0.147982	0.35399	0.408072				0.100275	0.107225	1.28342	1.21966	0.260466	0.385251				0.463	103.112	103.112	103.112
0.127062	1.01468	1.09368	1.13671	0.373367	0.371887	0.457111				0.0959343	0.0817952	1.06479	1.0026	0.206765	0.314701				0.465	103.112	103.112	103.112
0.118347	0.891024	1.16623	1.30471	0.173811	0.306689	0.248009				0.0982063	0.132302	0.817103	0.9662	0.271724	0.316374				0.467	103.112	103.112	103.112
0.204666	0.605886	1.00544	0.710946	0.215738	0.337887	0.411733				0.117251	0.107054	1.38496	0.883138	0.244834	0.355716				0.468	103.112	103.112	103.112
0.135723	1.32195	0.808326	1.48753	0.206286	0.231807	0.450266				0.112971	0.140177	1.40905	1.11748	0.338218	0.369527				0.47	103.112	103.112	103.112
0.111791	0.969369	0.800912	1.01399	0.186334	0.262571	0.205293				0.106652	0.110311	1.0922	0.83948	0.374657	0.234805				0.472	103.112	103.112	103.112
0.147914	0.861098	1.57554	0.684234	0.176203	0.317542	0.325539				0.105245	0.150667	1.20312	0.874636	0.194048	0.301095				0.473	103.112	103.112	103.112
0.127606	1.24416	0.819381	1.28301	0.216969	0.275694	0.369727				0.116028	0.126215	1.16892	0.914969	0.175309	0.388992				0.475	103.112	103.112	103.112
0.108035	0.564762	0.297003	0.702967	0.185199	0.360335	0.412389				0.103309	0.133699	1.18439	1.11609	0.305589	0.306329				0.477	103.112	103.112	103.112
0.126103	0.879659	0.971243	1.49278	0.192253	0.251923	0.353029				0.0911808	0.0878496	1.18028	0.631513	0.331616	0.278966				0.478	103.112	103.112	103.112
0.178728	1.02493	0.909077	1.26431	0.141762	0.260583	0.399834				0.0955726	0.13118	1.05904	1.06247	0.242417	0.301196				0.48	103.112	103.112	103.112
0.127653	0.856982	0.930766	1.36175	0.241355	0.280408	0.453386				0.111954	0.133471	0.881545	1.00954	0.226573	0.311662				0.482	103.112	103.112	103.112
0.151841	1.31776	0.708086	1.09568	0.180657	0.23619	0.474376				0.0899543	0.101079	1.07752	0.85179	0.378536	0.291001				0.483	103.112	103.112	103.112
0.126386	1.05149	0.842328	1.02705	0.192622	0.278298	0.493155				0.139067	0.14588	0.551118	0.479667	0.247475	0.526264				0.485	103.112	103.112	103.112
0.174019	0.870817	0.908091	1.54265	0.17733	0.296682	0.465227				0.0937809	0.132161	1.05675	1.10803	0.247583	0.365206				0.487	103.112	103.112	103.112
0.10542	0.763494	0.944513	1.32317	0.311887	0.399778	0.488138				0.111684	0.150398	1.0935	0.720737	0.226648	0.375405				0.488	103.112	103.112	103.112
0.098662	1.46288	0.912448	1.11669	0.260835	0.318539	0.389315				0.0739891	0.145161	1.15004	0.991976	0.226856	0.425199				0.49	103.112	103.112	103.112
0.126934	0.81959	1.10965	0.920304	0.23862	0.448859	0.561342				0.0951315	0.160484	1.08869	0.713732	0.227638	0.290211				0.492	103.112	103.112	103.112
0.136325	0.855061	1.15414	0.646427	0.248255	0.515004	0.518991				0.119959	0.174832	0.904812	0.881623	0.302784	0.33888				0.493	103.112	103.112	103.112
0.128275	1.08712	1.10832	1.22171	0.276124	0.349809	0.445117				0.122594	0.0895819	1.10572	0.804032	0.235336	0.381822				0.495	103.112	103.112	103.112
0.097227	0.885566	0.817819	1.31535	0.29462	0.272404	0.566791				0.0840596	0.0810675	1.26156	1.04568	0.355228	0.324131				0.497	103.112	103.112	103.112
0.116968	1.15292	0.737396	1.03972	0.236874	0.253738	0.502576				0.0910889	0.136792	0.827993	1.09911	0.3214	0.288481				0.498	103.112	103.112	103.112
0.142773	0.907178	0.770548	1.00329	0.196249	0.279768	0.501626				0.102255	0.109613	1.08996	1.12189	0.25904	0.413949				0.5	103.112	103.112	103.112
0.121129	1.12543	0.598993	1.1101	0.206349	0.277912	0.469221				0.0867764	0.120787	0.526436	0.511314	0.328021	0.419423				0.502	103.112	103.112	103.112
0.159637	1.19903	1.30102	1.26254	0.320639	0.261022	0.479333				0.104135	0.102696	0.983783	0.92361	0.254383	0.355441				0.503	103.112	103.112	103.112
0.143361	1.08713	1.08735	0.91749	0.286835	0.288313	0.468095				0.0803543	0.126692	1.21018	1.04758	0.268385	0.272188				0.505	103.112	103.112	103.112
0.167611	0.747375	0.957375	1.26335	0.239374	0.35468	0.768981				0.0889083	0.127043	1.10252	0.499467	0.519486	0.257294				0.507	103.112	103.112	103.112
0.100445	1.23271	0.985555	0.961204	0.175795	0.482922	0.399919				0.149456	0.0834176	0.962703	0.917404	0.260594	0.318719				0.508	103.112	103.112	103.112
0.123972	1.28868	0.873431	1.2198	0.273757	0.335989	0.528598				0.137905	0.116268	1.16354	1.11183	0.273087	0.239851				0.51	103.112	103.112	103.112
0.189977	0.846538	1.34465	1.2977	0.430406	0.515338	0.44615				0.0799462	0.129497	1.14999	1.23489	0.277568	0.328984				0.512	103.112	103.112	103.112
0.150616	1.05343	1.2937	0.879838	0.393043	0.218116	0.56678				0.088357	0.118809	1.17174	0.813553	0.262523	0.327373				0.513	103.112	103.112	103.112
0.189032	1.10353	1.63568	0.865079	0.318486	0.290634	0.408296				0.0808045	0.118942	1.30739	0.838175	0.233937	0.291303				0.515	103.112	103.112	103.112
0.129952	1.23072	0.958355	1.43707	0.231739	0.297138	0.296493				0.0791186	0.110567	1.08127	0.966051	0.221166	0.290249				0.517	103.112	103.112	103.112
0.13724	1.01735	1.11363	0.974235	0.241958	0.279511	0.480683				0.104518	0.0938291	0.947406	0.905444	0.331908	0.188706				0.518	103.112	103.112	103.112
0.139085	1.04947	1.19541	0.780345	0.315743	0.286482	0.527173				0.0938135	0.0892265	0.82532	1.04994	0.280774	0.341126				0.52	103.112	103.112	103.112
0.103248	1.03419	1.11971	1.0619	0.379813	0.261459	0.470549				0.0968203	0.106532	0.919902	1.08514	0.414052	0.348989				0.522	103.112	103.112	103.112
0.153737	0.925869	1.38683	1.11469	0.34903	0.282549	0.358672				0.100603	0.0770621	1.13405	1.05638	0.208406	0.413386				0.523	103.112	103.112	103.112
0.152608	0.862525	1.02921	1.55425	0.24871	0.374948	0.426386				0.101168	0.169893	1.11427	0.910034	0.336133	0.299817				0.525	103.112	103.112	103.112
0.185187	1.25318	0.883927	1.19845	0.434736	0.265507	0.446115				0.067822	0.132014	1.37231	1.10363	0.345543	0.297417				0.527	103.112	103.112	103.112
0.148892	1.0063	0.862456	1.09832	0.198631	0.268689	0.424671				0.0868717	0.0949355	0.838116	1.04425	0.343314	0.262592				0.528	103.112	103.112	103.112
0.167603	1.00416	0.681987	1.25942	0.219616	0.188941	0.445212				0.073509	0.115156	1.14093	1.18032	0.32993	0.335229				0.53	103.112	103.112	103.112
0.100288	1.07712	0.827617	1.33298	0.306881	0.325264	0.497182				0.0843762	0.0988932	1.14407	1.07561	0.293158	0.401976				0.532	103.112	103.112	103.112
0.105574	0.897484	1.05362	1.00019	0.493169	0.230081	0.512551				0.110727	0.115913	1.16354	0.63346	0.283635	0.265747				0.533	103.112	103.112	103.112
0.162075	1.40412	0.828069	1.01231	0.327686	0.287096	0.384245				0.0924888	0.0974074	1.4213	0.649103	0.348989	0.310615				0.535	103.112	103.112	103.112
0.172588	1.10251	1.06703	1.06493	0.414929	0.303669	0.468935				0.0938542	0.144952	0.982243	1.23097	0.24428	0.461697				0.537	103.112	103.112	103.112
0.162294	0.781362	0.833806	1.536	0.342148	0.15345	0.406286				0.0948624	0.0982842	1.3788	1.00792	0.30959	0.474403				0.538	103.112	103.112	103.112
0.242973	0.836763	1.48762	1.01382	0.197312	0.291672	0.492395				0.0950747	0.0836062	1.22572	0.888946	0.217562	0.269207				0.54	103.112	103.112	103.112
0.139981	0.640556	1.6032	1.06105	0.275605	0.255565	0.520304				0.0814728	0.147458	1.09237	0.652946	0.372155	0.398899				0.542	103.112	103.112	103.112
0.112199	1.19388	1.21388	1.02321	0.577247	0.278191	0.523332				0.141215	0.145267	1.0024	1.31861	0.256488	0.355442				0.543	103.112	103.112	103.112
0.157268	0.887259	1.03468	1.23095	0.313693	0.257976	0.475609				0.1121	0.149136	0.826785	1.01102	0.28135	0.285639				0.545	103.112	103.112	103.112
0.116076	0.962607	1.08919	0.936626	0.34671	0.307	0.679881				0.163114	0.145343	0.889058	0.718881	0.399472	0.426918				0.547	103.112	103.112	103.112
0.10895	1.10896	0.964133	0.843497	0.167098	0.286605	0.470757				0.0972682	0.101694	1.05263	0.914025	0.326318	0.334355				0.548	103.112	103.112	103.112
0.126002	0.79857	1.42672	1.07057	0.313967	0.225054	0.351069				0.102893	0.115647	0.938803	1.17236	0.319875	0.303495				0.55	103.112	103.112	103.112
0.173264	0.695204	0.513811	1.48599	0.421745	0.221247	0.466755				0.0656359	0.108143	1.20086	1.14864	0.388888	0.273144				0.552	103.112	103.112	103.112
0.140006	0.968072	1.44921	1.37402	0.236658	0.264501	0.49959				0.0997103	0.133302	1.10126	0.793597	0.371308	0.320649				0.553	103.112	103.112	103.112
0.145726	0.673597	1.49362	1.00162	0.298299	0.236851	0.316829				0.106526	0.126052	0.763456	1.17026	0.349662	0.226056				0.555	103.112	103.112	103.112
0.0988716	1.07527	0.900479	0.910429	0.282085	0.204712	0.399896				0.0678878	0.127822	0.841736	1.20888	0.273814	0.353375				0.557	103.112	103.112	103.112
0.145394	1.20072	1.11385	1.69834	0.364936	0.242851	0.487658				0.0785143	0.0951122	1.01125	0.931735	0.325279	0.213108				0.558	103.112	103.112	103.112
0.173941	1.01279	1.04727	1.13252	0.176842	0.249481	0.445546				0.0842049	0.0914664	1.15356	0.926268	0.332641	0.442074				0.56	103.112	103.112	103.112
0.154668	0.929927	1.15415	1.16522	0.201968	0.20948	0.427243				0.109336	0.168357	0.983496	0.693994	0.271212	0.303883				0.562	103.112	103.112	103.112
0.121384	1.02032	1.32242	1.03346	0.334794	0.28391	0.357393				0.084147	0.152302	0.693152	0.911178	0.333272	0.357197				0.563	103.112	103.112	103.112
0.126612	0.989556	1.27644	1.14782	0.169312	0.232438	0.497391				0.118048	0.105168	0.91269	1.00176	0.274462	0.358755				0.565	103.112	103.112	103.112
0.135831	1.04614	1.04078	1.15655	0.362139	0.235973	0.327399				0.0958282	0.109983	0.867236	0.690225	0.262445	0.349151				0.567	103.112	103.112	103.112
0.123381	1.10809	0.662234	1.03612	0.285979	0.296371	0.517403				0.109638	0.124921	1.09303	1.20047	0.263503	0.357791				0.568	103.112	103.112	103.112
0.128081	1.00697	0.844121	1.33628	0.38985	0.223957	0.461666				0.126333	0.132715	0.614605	0.81996	0.294575	0.272133				0.57	103.112	103.112	103.112
0.124581	1.17991	1.08721	1.57689	0.407588	0.177733	0.464548				0.0754182	0.114292	0.983055	0.891298	0.459682	0.284321				0.572	103.112	103.112	103.112
0.190099	0.911108	0.714694	1.39668	0.293546	0.135031	0.435757				0.102986	0.0935544	0.979894	1.05878	0.262141	0.416198				0.573	103.112	103.112	103.112
0.101339	1.09713	1.09982	1.10066	0.266184	0.204863	0.532093				0.0747355	0.148074	0.847984	0.852242	0.259147	0.366986				0.575	103.112	103.112	103.112
0.125664	0.853729	0.864515	0.912563	0.224195	0.282865	0.579196				0.0826676	0.117947	0.966249	0.641038	0.405572	0.257501				0.577	103.112	103.112	103.112
0.129703	0.70397	1.3434	0.897332	0.221846	0.273048	0.449363				0.122685	0.132559	0.979581	1.36644	0.461859	0.30236				0.578	103.112	103.112	103.112
0.169036	0.871546	1.03228	0.861067	0.325026	0.230534	0.435662				0.111821	0.109825	1.40416	1.03045	0.276304	0.28113				0.58	103.112	103.112	103.112
0.115936	1.07097	1.03225	1.03368	0.209438	0.285053	0.318512				0.102662	0.134504	1.14748	1.32059	0.26562	0.260541				0.582	103.112	103.112	103.112
0.11293	0.75007	1.11066	1.32394	0.275103	0.230198	0.403267				0.0837824	0.102551	0.915984	0.820437	0.322019	0.293791				0.583	103.112	103.112	103.112
0.124717	0.776293	1.04254	1.16684	0.217856	0.258681	0.293839				0.129913	0.140736	0.904887	1.37064	0.346979	0.282824				0.585	103.112	103.112	103.112
0.125185	1.19951	0.693132	1.30461	0.225564	0.314358	0.660118				0.0794536	0.177144	0.888154	1.142	0.232295	0.283082				0.587	103.112	103.112	103.112
0.132482	1.22322	0.95123	1.43596	0.268337	0.230991	0.427315				0.109523	0.168965	0.77082	0.729272	0.364433	0.286034				0.588	103.112	103.112	103.112
0.160221	1.01761	1.31199	1.13289	0.21665	0.200767	0.326547				0.0726999	0.195247	1.358	1.23233	0.357163	0.247898				0.59	103.112	103.112	103.112
0.200165	1.04814	1.26901	0.82609	0.230918	0.301468	0.391256				0.103724	0.117323	0.932109	1.30269	0.301728	0.348965				0.592	103.112	103.112	103.112
0.183989	1.03494	0.89659	1.57028	0.221623	0.195423	0.489043				0.0841048	0.109884	0.744741	0.766146	0.311381	0.305806				0.593	103.112	103.112	103.112
0.109622	1.00527	1.23657	0.94801	0.417922	0.160743	0.475045				0.128437	0.0994004	0.858144	0.997864	0.289603	0.368873				0.595	103.112	103.112	103.112
0.122833	0.831212	1.28047	1.53805	0.395867	0.378412	0.43259				0.0602102	0.154709	0.823373	0.843808	0.285541	0.247072				0.597	103.112	103.112	103.112
0.102535	0.788185	1.3901	1.28018	0.219527	0.193026	0.331225				0.111888	0.169995	0.957238	1.07374	0.319039	0.385848				0.598	103.112	103.112	103.112
0.142871	0.581395	0.680253	1.3854	0.254422	0.141478	0.643424				0.0878547	0.111779	1.09452	0.767603	0.381404	0.376118				0.6	103.112	103.112	103.112
0.128034	0.919138	1.04922	1.3882	0.273222	0.280162	0.394708				0.0684212	0.145454	1.04958	0.944235	0.39367	0.349728				0.602	103.112	103.112	103.112
0.116085	1.05422	1.2101	0.893484	0.307711	0.232364	0.301813				0.0867572	0.125263	1.08259	0.976498	0.236435	0.264937				0.603	103.112	103.112	103.112
0.129597	1.16225	1.07439	1.31553	0.239187	0.239894	0.500353				0.0983275	0.122571	1.15251	0.954205	0.298123	0.279563				0.605	103.112	103.112	103.112
0.113402	0.772525	1.46804	1.1797	0.240393	0.31154	0.459949				0.118587	0.0927238	1.07443	1.05054	0.324098	0.345472				0.607	103.112	103.112	103.112
0.103935	1.34132	0.85619	0.929149	0.354959	0.233773	0.320523				0.119478	0.16712	1.12399	0.678684	0.295291	0.278159				0.608	103.112	103.112	103.112
0.139549	0.549464	0.882528	0.938554	0.368658	0.204779	0.422711				0.0916192	0.102969	1.07121	1.1021	0.485581	0.366639				0.61	103.112	103.112	103.112
0.110928	0.75407	0.843494	1.10609	0.270433	0.345629	0.430188				0.106462	0.138487	1.11069	0.683725	0.390765	0.309623				0.612	103.112	103.112	103.112
0.11905	1.14312	1.08451	1.57984	0.213231	0.135695	0.448953				0.114384	0.0879584	1.03505	0.959421	0.327322	0.245338				0.613	103.112	103.112	103.112
0.16212	0.56752	1.14897	1.54393	0.287786	0.156369	0.441045				0.120519	0.132644	1.03318	0.745821	0.353174	0.343019				0.615	103.112	103.112	103.112
0.115269	0.500004	0.703777	1.144	0.23995	0.192061	0.549519				0.132359	0.108077	1.34194	0.62807	0.278185	0.222118				0.617	103.112	103.112	103.112
0.123439	1.22789	0.809181	0.842828	0.221191	0.39657	0.399698				0.0877264	0.0993933	1.00236	0.676496	0.258699	0.219494				0.618	103.112	103.112	103.112
0.100671	1.22511	0.679847	1.33566	0.211985	0.23844	0.281784				0.0907659	0.114291	1.17259	0.845969	0.297359	0.229829				0.62	103.112	103.112	103.112
0.101854	0.785927	1.02768	1.14409	0.293021	0.233886	0.405814				0.0732516	0.120917	1.00191	0.934892	0.312241	0.273726				0.622	103.112	103.112	103.112
0.101953	0.943086	1.03703	1.6147	0.29415	0.219682	0.475725				0.106675	0.121753	0.900085	1.02756	0.32238	0.238205				0.623	103.112	103.112	103.112
0.107587	1.01487	1.10036	1.6021	0.291715	0.316418	0.448525				0.0803864	0.0923454	1.0679	0.96845	0.222498	0.138033				0.625	103.112	103.112	103.112
0.103718	0.959283	0.904267	1.23229	0.253933	0.209637	0.458057				0.0735291	0.185015	0.877409	0.725749	0.23642	0.312698				0.627	103.112	103.112	103.112
0.14906	0.952718	1.27106	1.16967	0.197246	0.280514	0.438832				0.0879598	0.143691	1.11497	0.967721	0.361172	0.181977				0.628	103.112	103.112	103.112
0.103014	1.24658	0.717753	0.773126	0.312134	0.265125	0.3867				0.0756536	0.080592	0.897314	0.919078	0.219691	0.301995				0.63	103.112	103.112	103.112
0.125226	1.06771	1.02844	1.05577	0.248304	0.227461	0.574672				0.0976188	0.1683	0.851565	1.16816	0.308376	0.200234				0.632	103.112	103.112	103.112
0.0963661	0.961909	1.13617	1.03016	0.197314	0.250706	0.486943				0.102485	0.136194	0.863773	0.841588	0.309184	0.27803				0.633	103.112	103.112	103.112
0.102425	0.751008	0.865338	1.39633	0.226001	0.299458	0.416132				0.0786089	0.119089	0.97381	0.995741	0.32879	0.314995				0.635	103.112	103.112	103.112
0.10373	1.1176	0.740557	1.6912	0.238468	0.173942	0.411459				0.128887	0.0969743	0.895761	0.975193	0.276233	0.219399				0.637	103.112	103.112	103.112
0.141399	1.14081	1.50451	1.49224	0.302276	0.157547	0.402156				0.0965436	0.126317	0.785374	0.987638	0.35483	0.328103				0.638	103.112	103.112	103.112
0.09474	0.93723	0.910442	0.781071	0.223169	0.309788	0.372779				0.0806139	0.103892	0.959555	1.29898	0.237655	0.407998				0.64	103.112	103.112	103.112
0.182944	0.73968	1.44772	1.33069	0.361415	0.256699	0.441133				0.0833645	0.132335	0.973412	0.885879	0.23767	0.187061				0.642	103.112	103.112	103.112
0.107952	0.787066	1.02528	1.03678	0.316844	0.193233	0.448323				0.09434	0.167645	0.897837	1.1183	0.251232	0.293058				0.643	103.112	103.112	103.112
0.102846	1.31206	0.843926	0.805101	0.273908	0.269853	0.372802				0.103687	0.154042	0.966998	1.10531	0.316331	0.221923				0.645	103.112	103.112	103.112
0.122708	1.00814	1.02108	1.36998	0.242786	0.368371	0.431962				0.0961523	0.152706	1.0163	1.1534	0.463196	0.330937				0.647	103.112	103.112	103.112
0.0876187	1.09693	0.795481	0.902723	0.272277	0.3148	0.448609				0.103296	0.117585	1.32872	0.900136	0.266027	0.346709				0.648	103.112	103.112	103.112
0.160505	0.804484	1.05406	0.848675	0.288476	0.264434	0.460901				0.0901991	0.122245	0.925044	0.856802	0.246898	0.349861				0.65	103.112	103.112	103.112
0.0803292	0.643086	0.930985	1.01852	0.282323	0.230157	0.349643				0.0947158	0.178066	1.43575	1.22057	0.294281	0.291896				0.652	103.112	103.112	103.112
0.120696	0.961504	1.23353	1.43304	0.230462	0.146446	0.41552				0.129284	0.127731	1.05393	1.11896	0.406884	0.23003				0.653	103.112	103.112	103.112
0.173729	0.824741	1.30505	1.14838	0.325576	0.199344	0.387634				0.0895516	0.144496	0.914876	0.763836	0.224377	0.274087				0.655	103.112	103.112	103.112
0.165766	1.04418	1.03247	1.36169	0.179765	0.399981	0.340719				0.110897	0.126506	0.812057	1.04114	0.269214	0.313876				0.657	103.112	103.112	103.112
0.140743	0.858575	0.676257	1.29561	0.336514	0.330151	0.582268				0.0851624	0.183616	1.27507	1.25432	0.298631	0.323436				0.658	103.112	103.112	103.112
0.116572	0.855545	1.00444	1.76129	0.228545	0.251888	0.458062				0.0815299	0.128781	0.775354	1.33409	0.367731	0.293093				0.66	103.112	103.112	103.112
0.109901	1.2248	1.04279	1.49768	0.342915	0.241484	0.285617				0.0996337	0.154185	1.07463	1.13953	0.308525	0.215097				0.662	103.112	103.112	103.112
0.139473	1.20324	1.07929	1.03151	0.219866	0.345447	0.48223				0.137439	0.127246	1.20989	0.823806	0.303474	0.21836				0.663	103.112	103.112	103.112
0.0762845	0.915005	0.898755	1.02272	0.286164	0.170492	0.415157				0.120894	0.110989	0.851919	1.14448	0.228485	0.318994				0.665	103.112	103.112	103.112
0.158139	1.16373	0.785332	1.21285	0.177516	0.36972	0.37986				0.0956442	0.0958043	1.04077	1.06843	0.440883	0.339008				0.667	103.112	103.112	103.112
0.139447	0.586982	0.948618	0.778454	0.242499	0.244242	0.460379				0.0767761	0.132352	0.86016	1.22772	0.253754	0.32103				0.668	103.112	103.112	103.112
0.0676299	1.22819	0.727789	0.752693	0.258432	0.312098	0.441483				0.097098	0.227091	0.944464	1.33567	0.32785	0.317756				0.67	103.112	103.112	103.112
0.149651	1.00227	1.30081	1.43241	0.264497	0.378645	0.392099				0.0827876	0.138701	1.07507	1.07479	0.226419	0.207589				0.672	103.112	103.112	103.112
0.1453	0.691435	1.12704	1.18721	0.263591	0.365913	0.427329				0.0994213	0.113829	1.21198	1.04151	0.246923	0.311249				0.673	103.112	103.112	103.112
0.105395	0.56137	0.862034	1.37402	0.166976	0.300938	0.319249				0.0939479	0.176239	0.937125	0.942745	0.310981	0.232225				0.675	103.112	103.112	103.112
0.15724	0.850076	0.960138	1.20428	0.228486	0.258734	0.40773				0.113279	0.0953819	1.10615	1.36064	0.218033	0.183475				0.677	103.112	103.112	103.112
0.159814	0.935488	0.901732	0.903043	0.164995	0.274102	0.410054				0.078713	0.0941705	0.964398	0.781646	0.252803	0.303573				0.678	103.112	103.112	103.112
0.131886	0.708987	0.819771	0.858628	0.291954	0.207997	0.397161				0.100552	0.130753	1.1182	0.935718	0.247023	0.497791				0.68	103.112	103.112	103.112
0.120551	0.9618	0.765444	1.24559	0.220525	0.130626	0.388432				0.0648238	0.126069	1.0393	1.08464	0.20409	0.313355				0.682	103.112	103.112	103.112
0.12124	0.818419	0.902946	1.50895	0.244413	0.319315	0.132258				0.0691921	0.113316	1.36828	1.08255	0.365798	0.231977				0.683	103.112	103.112	103.112
0.113435	0.695927	1.49867	0.979263	0.329768	0.19896	0.426449				0.122946	0.158997	1.29658	0.895614	0.328225	0.219165				0.685	103.112	103.112	103.112
0.0991532	0.915127	0.767055	1.49287	0.322008	0.288779	0.308036				0.0745051	0.103239	0.994275	1.14892	0.218511	0.350093				0.687	103.112	103.112	103.112
0.0995152	1.08325	0.95597	1.54917	0.308099	0.289569	0.470902				0.0953468	0.142776	1.04676	1.13186	0.26324	0.232824				0.688	103.112	103.112	103.112
0.138423	0.820689	0.935438	0.840972	0.213437	0.274656	0.248265				0.0779878	0.132607	1.0587	0.87698	0.26264	0.283473				0.69	103.112	103.112	103.112
0.156172	1.10935	0.911124	0.921781	0.259276	0.361965	0.339637				0.0809666	0.138571	0.976437	1.29998	0.285152	0.367357				0.692	103.112	103.112	103.112
0.0982945	0.924149	0.781232	0.917486	0.335026	0.308213	0.367814				0.0753667	0.116743	1.04092	1.12743	0.200526	0.203017				0.693	103.112	103.112	103.112
0.117106	0.878183	1.0512	1.30982	0.303064	0.245182	0.364593				0.0871322	0.121572	1.13768	1.0807	0.224428	0.253154				0.695	103.112	103.112	103.112
0.125199	0.859388	1.16504	1.36136	0.29671	0.211908	0.31371				0.0788884	0.140005	1.71013	1.1099	0.249132	0.205948				0.697	103.112	103.112	103.112
0.131495	0.516189	0.848906	1.00299	0.248768	0.326684	0.54767				0.124877	0.162905	1.21274	0.892611	0.323077	0.289017				0.698	103.112	103.112	103.112
0.0505071	0.8537	1.0511	1.09115	0.248851	0.309026	0.549209				0.0879204	0.157507	0.962673	1.0498	0.329141	0.156031				0.7	103.112	103.112	103.112
0.137736	0.912538	0.73272	0.861175	0.264882	0.29325	0.763318				0.0760305	0.109857	1.12216	1.21893	0.226012	0.237257				0.702	103.112	103.112	103.112
0.144531	0.946598	0.762562	1.28653	0.28418	0.317093	0.31838				0.0775379	0.18288	1.0542	1.04422	0.317117	0.204401				0.703	103.112	103.112	103.112
0.114325	0.512309	0.911941	0.848279	0.330759	0.29527	0.308873				0.0888157	0.126199	1.26621	1.4477	0.261123	0.175816				0.705	103.112	103.112	103.112
0.154051	0.959015	0.958403	0.711968	0.206947	0.324327	0.402949				0.0798731	0.118391	1.06415	1.09332	0.276215	0.313671				0.707	103.112	103.112	103.112
0.16658	1.01494	0.739929	1.16096	0.245846	0.255364	0.339071				0.102422	0.125131	0.85923	1.25455	0.326982	0.203098				0.708	103.112	103.112	103.112
0.112698	1.01285	0.802482	1.0998	0.235281	0.312221	0.443073				0.0648622	0.110665	1.13658	0.67802	0.251969	0.190022				0.71	103.112	103.112	103.112
0.143178	1.04172	1.01695	1.34553	0.305757	0.352888	0.301822				0.0978637	0.12345	1.02259	0.854275	0.197723	0.183237				0.712	103.112	103.112	103.112
0.12996	0.645104	1.10071	1.12653	0.199964	0.207428	0.15088				0.0772297	0.15552	0.717477	1.57563	0.336806	0.317384				0.713	103.112	103.112	103.112
0.102425	0.992583	1.00203	1.25037	0.298901	0.213587	0.343281				0.0607999	0.119998	0.776946	1.25466	0.222175	0.202851				0.715	103.112	103.112	103.112
0.109052	1.02508	0.927024	0.732473	0.269653	0.316917	0.496848				0.0853432	0.120087	0.682211	1.00014	0.248206	0.308772				0.717	103.112	103.112	103.112
0.118131	0.813537	0.787027	0.969405	0.274901	0.305136	0.335969				0.05938	0.10957	0.610374	0.917021	0.267061	0.187456				0.718	103.112	103.112	103.112
0.114831	1.04921	0.923508	1.11285	0.457462	0.302825	0.448416				0.0908997	0.110733	0.816205	0.674941	0.276424	0.17196				0.72	103.112	103.112	103.112
0.128292	0.809936	0.842161	1.15232	0.300789	0.213884	0.722125				0.114483	0.0959192	1.23404	1.40553	0.347003	0.254964				0.722	103.112	103.112	103.112
0.156638	0.794619	0.922432	1.06508	0.292959	0.320206	0.390064				0.080818	0.126531	1.49065	0.868887	0.209447	0.27889				0.723	103.112	103.112	103.112
0.114696	0.897043	0.723208	1.17811	0.263686	0.269713	0.386837				0.0882006	0.142476	1.10159	1.037	0.305824	0.211036				0.725	103.112	103.112	103.112
0.343995	1.07693	0.730722	1.10726	0.219095	0.33379	0.336458				0.0879946	0.143563	1.06528	1.09317	0.310352	0.332131				0.727	103.112	103.112	103.112
0.141092	1.16428	0.801689	1.0143	0.362593	0.299075	0.601607				0.0807811	0.154518	1.41843	0.967193	0.452722	0.211544				0.728	103.112	103.112	103.112
0.16236	1.10854	1.03507	1.40182	0.256486	0.254606	0.219455				0.0873524	0.122341	1.08876	1.0095	0.379566	0.266668				0.73	103.112	103.112	103.112
0.119827	0.917639	1.18493	1.02996	0.290619	0.299615	0.343842				0.116474	0.106647	0.93916	0.746812	0.253019	0.337499				0.732	103.112	103.112	103.112
0.126079	0.986003	1.04028	1.37674	0.272249	0.328837	0.334986				0.10091	0.122937	1.06237	0.782663	0.23777	0.328124				0.733	103.112	103.112	103.112
0.118619	1.19231	1.09965	1.09223	0.175205	0.318356	0.567573				0.11109	0.116341	1.18789	0.835535	0.240647	0.313812				0.735	103.112	103.112	103.112
0.149874	1.00344	0.78926	1.67876	0.257035	0.232287	0.140016				0.0880625	0.112125	1.19257	0.907025	0.179499	0.157852				0.737	103.112	103.112	103.112
0.170128	1.00132	1.09129	1.15014	0.278739	0.366066	0.112696				0.083903	0.109135	0.688484	0.81474	0.331878	0.249717				0.738	103.112	103.112	103.112
0.116381	0.97172	1.07528	1.04261	0.271457	0.367092	0.398325				0.112032	0.117891	1.28443	0.612863	0.371484	0.376271				0.74	103.112	103.112	103.112
0.130835	0.790078	1.07579	1.02713	0.286509	0.310658	0.391624				0.104029	0.138847	0.705399	0.930797	0.317739	0.19823				0.742	103.112	103.112	103.112
0.114958	0.98927	1.13525	0.801541	0.236573	0.221275	0.301539				0.0785142	0.0934906	1.1165	1.07211	0.315461	0.297917				0.743	103.112	103.112	103.112
0.155132	0.986975	0.787319	1.54263	0.328649	0.292729	0.377745				0.0808367	0.130158	0.840877	0.896668	0.283684	0.291036				0.745	103.112	103.112	103.112
0.151352	1.04943	0.562455	0.956124	0.256156	0.241527	0.391638				0.077437	0.132561	1.0915	0.896509	0.242682	0.231028				0.747	103.112	103.112	103.112
0.2387	1.06197	0.828495	1.30633	0.274101	0.320075	0.315753				0.0956574	0.136835	1.38233	0.812406	0.401553	0.272043				0.748	103.112	103.112	103.112
0.131553	0.794312	0.662749	1.10179	0.24473	0.305707	0.428084				0.123376	0.171993	0.841742	0.940277	0.263412	0.220532				0.75	103.112	103.112	103.112
0.094839	1.08294	0.911812	1.21476	0.213555	0.339971	0.32213				0.0996405	0.133804	1.21659	1.06309	0.259135	0.161103				0.752	103.112	103.112	103.112
0.127764	0.803867	1.27551	0.962314	0.343353	0.330163	0.324063				0.0952757	0.104208	0.992367	1.10005	0.298101	0.193697				0.753	103.112	103.112	103.112
0.107535	0.817485	0.896979	0.832699	0.228204	0.154335	0.148713				0.0906201	0.11674	0.715751	0.87994	0.258743	0.201555				0.755	103.112	103.112	103.112
0.149849	0.935452	0.716962	1.29141	0.363364	0.279184	0.582999				0.0858758	0.166632	1.22057	0.46707	0.297284	0.217131				0.757	103.112	103.112	103.112
0.112608	0.930934	0.736423	0.715658	0.190192	0.266249	0.493204				0.098385	0.111031	0.708995	1.3218	0.362837	0.239063				0.758	103.112	103.112	103.112
0.106431	0.778439	0.868366	1.28112	0.258963	0.294375	0.362288				0.168902	0.126126	0.776621	1.15551	0.333159	0.23855				0.76	103.112	103.112	103.112
0.142927	0.942545	0.787727	1.26044	0.282743	0.32207	0.458028				0.189504	0.0996311	0.832945	1.19116	0.278128	0.259405				0.762	103.112	103.112	103.112
0.156388	0.947933	1.21737	1.07393	0.305595	0.300582	0.340528				0.128429	0.162963	1.46846	1.15115	0.270511	0.249131				0.763	103.112	103.112	103.112
0.189255	0.818157	0.597351	1.52226	0.277324	0.285724	0.455531				0.105622	0.123429	1.34258	0.633066	0.186289	0.244521				0.765	103.112	103.112	103.112
0.210783	0.668723	0.852069	0.866254	0.351095	0.282607	0.43906				0.0813452	0.111481	0.9978	1.38804	0.283802	0.259552				0.767	103.112	103.112	103.112
0.13244	0.900273	1.00428	1.20433	0.333789	0.358864	0.376722				0.185947	0.137741	0.919263	1.04284	0.292113	0.220404				0.768	103.112	103.112	103.112
0.164469	0.740598	0.915514	1.31462	0.237586	0.230093	0.492554				0.0725873	0.148828	0.750026	0.888565	0.226914	0.410686				0.77	103.112	103.112	103.112
0.129363	0.719131	0.798586	0.967171	0.193536	0.320887	0.709292				0.109882	0.10721	1.22448	0.908953	0.251419	0.200967				0.772	103.112	103.112	103.112
0.150227	0.745912	0.65314	0.641575	0.228815	0.322704	0.376756				0.091428	0.125234	1.2541	0.780424	0.287273	0.401255				0.773	103.112	103.112	103.112
0.18292	1.37317	1.27769	1.15025	0.290175	0.263953	0.309631				0.0876509	0.138048	0.802658	0.91532	0.164307	0.228555				0.775	103.112	103.112	103.112
0.0978206	0.840287	1.01676	0.601777	0.267378	0.204457	0.373961				0.0874551	0.0859912	1.08101	1.16133	0.279597	0.337401				0.777	103.112	103.112	103.112
0.146685	1.21232	0.962482	1.01537	0.315414	0.341034	0.465347				0.0948977	0.112556	0.870146	0.822795	0.374973	0.282903				0.778	103.112	103.112	103.112
0.0961099	0.784672	0.639106	1.62032	0.325409	0.236512	0.376297				0.123511	0.126615	1.11609	0.886687	0.218567	0.225874				0.78	103.112	103.112	103.112
0.115255	1.05639	0.932798	1.28091	0.310585	0.375119	0.416242				0.12141	0.147638	0.865634	0.837405	0.394953	0.397644				0.782	103.112	103.112	103.112
0.170512	0.837684	0.790211	1.29441	0.272261	0.371364	0.497747				0.0969125	0.128238	0.899927	0.99409	0.324803	0.326191				0.783	103.112	103.112	103.112
0.169621	0.638226	0.615503	1.09861	0.299787	0.290964	0.386925				0.112242	0.184652	0.587684	1.35772	0.369101	0.276056				0.785	103.112	103.112	103.112
0.109866	0.83135	0.703661	1.07593	0.277919	0.302314	0.500498				0.0918764	0.124079	0.852713	1.15507	0.418274	0.303063				0.787	103.112	103.112	103.112
0.102588	0.932306	0.846173	1.38004	0.276358	0.295462	0.366753				0.0819386	0.121227	0.760535	1.34622	0.402697	0.226125				0.788	103.112	103.112	103.112
0.137448	0.928711	1.16491	1.41425	0.263502	0.420163	0.378582				0.105032	0.137427	0.992716	1.11909	0.273334	0.320419				0.79	103.112	103.112	103.112
0.270718	1.12787	0.640352	0.931867	0.335418	0.303541	0.398789				0.112676	0.122995	1.092	0.80951	0.245446	0.298634				0.792	103.112	103.112	103.112
0.105515	1.09594	1.08857	1.53126	0.236279	0.326742	0.574432				0.0828092	0.165648	0.862332	1.21986	0.226454	0.230707				0.793	103.112	103.112	103.112
0.133122	0.5728	1.02941	1.38419	0.303	0.299772	0.408947				0.0952679	0.160724	1.03415	1.58221	0.226826	0.432819				0.795	103.112	103.112	103.112
0.118625	1.10354	1.01514	1.24974	0.276324	0.314272	0.453487				0.0762378	0.102882	1.10359	1.2112	0.307658	0.287625				0.797	103.112	103.112	103.112
0.146486	0.805077	1.31471	0.985132	0.203074	0.244835	0.531983				0.0966686	0.131152	0.871213	0.857172	0.263733	0.214976				0.798	103.112	103.112	103.112
0.10599	0.985532	0.814326	1.13789	0.308137	0.238114	0.452148				0.0821227	0.140091	1.33407	1.13883	0.332255	0.278519				0.8	103.112	103.112	103.112
0.115852	1.00623	0.733525	1.31791	0.342577	0.347969	0.360285				0.0789497	0.150308	1.16356	1.62564	0.204439	0.260364				0.802	103.112	103.112	103.112
0.169582	0.956704	0.693469	1.21979	0.321464	0.401196	0.547245				0.11935	0.104985	0.922994	0.964075	0.209024	0.497508				0.803	103.112	103.112	103.112
0.111496	0.967176	0.658267	1.61936	0.344561	0.274435	0.338442				0.128695	0.0992028	1.1027	1.34407	0.408843	0.318982				0.805	103.112	103.112	103.112
0.121798	0.918884	0.924535	1.08519	0.224951	0.272695	0.410218				0.108271	0.164853	0.833492	0.912835	0.291747	0.317389				0.807	103.112	103.112	103.112
0.144574	1.00004	0.771577	1.49098	0.274818	0.254556	0.301586				0.0856156	0.106031	0.830418	0.962345	0.293357	0.327956				0.808	103.112	103.112	103.112
0.153335	0.976757	0.641243	0.857749	0.214329	0.261996	0.420498				0.0731178	0.110901	0.979057	0.911761	0.225393	0.26372				0.81	103.112	103.112	103.112
0.133132	0.794051	1.36936	1.2995	0.25886	0.315033	0.41449				0.0870714	0.0892629	1.10002	1.78332	0.40301	0.234309				0.812	103.112	103.112	103.112
0.165513	1.06473	0.924442	1.07195	0.331198	0.305584	0.518737				0.0717297	0.101475	0.913936	0.826118	0.351727	0.157565				0.813	103.112	103.112	103.112
0.115278	0.986884	1.19681	1.09445	0.267977	0.410099	0.362881				0.0949234	0.13658	0.715434	1.28092	0.302046	0.231349				0.815	103.112	103.112	103.112
0.14086	1.01587	0.653299	1.49871	0.264177	0.440156	0.383992				0.122	0.118759	1.12983	0.782033	0.270677	0.258891				0.817	103.112	103.112	103.112
0.197083	0.671275	0.899249	1.55072	0.187242	0.34979	0.378829				0.117662	0.103925	0.997753	0.812532	0.231681	0.262842				0.818	103.112	103.112	103.112
0.122559	0.884057	0.895385	1.2104	0.173959	0.314974	0.397807				0.0892686	0.140221	1.14777	0.929826	0.434939	0.232753				0.82	103.112	103.112	103.112
0.163196	0.636586	1.17036	0.8416	0.169352	0.422752	0.430788				0.0883101	0.102907	1.33324	1.02673	0.246974	0.249783				0.822	103.112	103.112	103.112
0.196778	0.93752	1.3796	1.29533	0.188334	0.214805	0.420184				0.112644	0.169279	0.913441	0.88702	0.187976	0.2073				0.823	103.112	103.112	103.112
0.130549	0.818931	0.720646	1.61014	0.269841	0.26372	0.357043				0.106523	0.0805341	1.26465	0.814055	0.175731	0.325886				0.825	103.112	103.112	103.112
0.111703	0.955205	1.0539	1.11519	0.30982	0.295806	0.396825				0.0775799	0.137018	1.12408	1.0022	0.302087	0.231631				0.827	103.112	103.112	103.112
0.121212	1.24899	0.815952	1.22324	0.224663	0.411497	0.30974				0.0806487	0.102886	1.09156	1.01367	0.19159	0.307977				0.828	103.112	103.112	103.112
0.12279	0.719119	0.855471	1.25943	0.277525	0.342621	0.390943				0.109239	0.104873	0.913962	0.209646	0.264804	0.217897				0.83	103.112	103.112	103.112
0.131267	0.903897	0.681503	1.16313	0.131745	0.271952	0.539983				0.0916433	0.123466	1.15343	0.810672	0.480106	0.291431				0.832	103.112	103.112	103.112
0.139678	0.792546	0.802786	1.13272	0.153664	0.319958	0.410201				0.0863674	0.0889435	1.24191	1.14561	0.29575	0.340946				0.833	103.112	103.112	103.112
0.157345	0.946844	1.29924	1.37992	0.207349	0.305428	0.320535				0.122402	0.123963	1.03445	1.19131	0.372154	0.174984				0.835	103.112	103.112	103.112
0.116628	1.19951	1.05204	1.20883	0.149472	0.32084	0.394317				0.0654716	0.0956846	0.81331	1.11241	0.299468	0.323724				0.837	103.112	103.112	103.112
0.154226	0.981385	0.782099	0.964927	0.360896	0.337426	0.4332				0.0742619	0.139863	0.845749	0.832092	0.381301	0.3645				0.838	103.112	103.112	103.112
0.149387	1.03644	1.0266	0.990556	0.293862	0.312379	0.577961				0.0976667	0.124269	1.2716	0.814672	0.334391	0.32157				0.84	103.112	103.112	103.112
0.147774	0.632442	0.893338	1.35237	0.234137	0.275399	0.362983				0.119189	0.0940003	1.16783	0.876074	0.274739	0.247729				0.842	103.112	103.112	103.112
0.173506	0.68891	1.03771	1.32756	0.291683	0.368325	0.463342				0.0633005	0.0876235	0.83545	0.975866	0.354536	0.349594				0.843	103.112	103.112	103.112
0.117761	0.921352	0.540174	1.08956	0.205252	0.256497	0.482731				0.105094	0.134918	1.2097	0.882697	0.362785	0.262342				0.845	103.112	103.112	103.112
0.108756	0.8115	0.721915	1.3378	0.270721	0.467189	0.498074				0.10711	0.134393	1.17943	0.985199	0.329463	0.313747				0.847	103.112	103.112	103.112
0.114273	1.2232	0.909995	1.503	0.234906	0.37187	0.3172				0.100458	0.153561	1.28581	0.711223	0.356168	0.23808				0.848	103.112	103.112	103.112
0.211728	0.921914	0.821098	1.61478	0.170597	0.296442	0.61553				0.0800107	0.0998671	0.978041	1.16961	0.284069	0.24746				0.85	103.112	103.112	103.112
0.126507	0.682435	0.395534	1.37982	0.213354	0.268293	0.391699				0.0900697	0.107343	1.27736	1.23025	0.253846	0.291121				0.852	103.112	103.112	103.112
0.110508	0.91832	0.740122	0.903399	0.178397	0.305991	0.429003				0.0788244	0.153878	0.802767	1.03086	0.341299	0.250649				0.853	103.112	103.112	103.112
0.116322	0.900387	0.793179	1.14106	0.197617	0.237189	0.464619				0.0984879	0.151104	1.15536	0.891962	0.44195	0.222632				0.855	103.112	103.112	103.112
0.13665	0.961612	0.383035	1.55035	0.249585	0.254929	0.307156				0.0681425	0.131397	0.960062	1.0499	0.326703	0.274034				0.857	103.112	103.112	103.112
0.134499	1.02075	1.44798	1.50435	0.295048	0.331613	0.357515				0.123821	0.0919963	0.800169	1.00626	0.346572	0.252757				0.858	103.112	103.112	103.112
0.146301	0.931911	1.04681	1.00372	0.337893	0.426937	0.345661				0.0733605	0.139054	0.853049	0.869797	0.320917	0.234321				0.86	103.112	103.112	103.112
0.100843	1.16419	0.664324	1.32698	0.176207	0.282568	0.370041				0.0991735	0.148582	1.03392	1.05675	0.292815	0.262903				0.862	103.112	103.112	103.112
0.147809	1.25464	0.986926	1.50955	0.290458	0.2802	0.41141				0.0991572	0.122978	0.756797	1.0943	0.339725	0.255652				0.863	103.112	103.112	103.112
0.198854	1.11953	0.78573	1.3371	0.294058	0.240646	0.376994				0.0794945	0.116556	0.898215	0.905978	0.347698	0.442632				0.865	103.112	103.112	103.112
0.102241	1.28919	0.81336	0.964759	0.348936	0.335414	0.289538				0.0820157	0.121067	0.865536	1.08986	0.420901	0.302645				0.867	103.112	103.112	103.112
0.103008	0.939517	0.638213	1.19023	0.189429	0.3594	0.488341				0.085778	0.134225	1.10789	1.13411	0.420105	0.323278				0.868	103.112	103.112	103.112
0.105511	1.09793	1.30316	1.36133	0.319102	0.238968	0.416631				0.0897674	0.158731	1.12179	1.06358	0.348492	0.234528				0.87	103.112	103.112	103.112
0.104615	1.11756	1.22833	1.09199	0.273551	0.342243	0.45037				0.0815888	0.119291	0.961422	0.97399	0.25128	0.406164				0.872	103.112	103.112	103.112
0.124478	0.984984	0.908886	1.14956	0.2768	0.283015	0.319437				0.0936744	0.210892	0.723663	0.964262	0.288496	0.31666				0.873	103.112	103.112	103.112
0.133345	1.26214	0.605517	1.93823	0.289775	0.324146	0.458552				0.106417	0.120622	1.0638	0.870625	0.346047	0.253042				0.875	103.112	103.112	103.112
0.0906514	1.18111	0.971706	1.73001	0.239318	0.328218	0.389518				0.114061	0.187985	1.26141	0.672951	0.402287	0.222682				0.877	103.112	103.112	103.112
0.151637	1.47089	0.877162	1.22711	0.189427	0.32968	0.3748				0.101999	0.142985	0.821166	1.02697	0.327324	0.225711				0.878	103.112	103.112	103.112
0.110991	1.10386	1.29359	1.60751	0.230006	0.238331	0.500173				0.106748	0.126533	1.0441	1.06791	0.485505	0.229112				0.88	103.112	103.112	103.112
0.205297	1.04979	1.0842	0.959174	0.205635	0.272744	0.356193				0.0947656	0.0874758	1.09973	0.927541	0.399405	0.290279				0.882	103.112	103.112	103.112
0.17232	1.28419	0.906445	1.30636	0.215831	0.257819	0.466791				0.111502	0.126096	0.850183	0.867878	0.383668	0.321289				0.883	103.112	103.112	103.112
0.101916	1.50233	0.755445	1.21466	0.286221	0.147344	0.449723				0.0882277	0.110988	0.945217	0.970469	0.310547	0.275205				0.885	103.112	103.112	103.112
0.129757	1.1818	0.69805	1.63928	0.260048	0.232121	0.380071				0.105669	0.125275	0.792074	1.27668	0.352795	0.269216				0.887	103.112	103.112	103.112
0.151039	1.1269	0.968899	1.1939	0.306106	0.4199	0.332436				0.11194	0.168501	1.14151	0.95415	0.329318	0.326421				0.888	103.112	103.112	103.112
0.112126	1.29075	0.877514	0.966405	0.279231	0.252292	0.447092				0.0888838	0.175708	1.14583	1.14637	0.306615	0.32855				0.89	103.112	103.112	103.112
0.0981193	1.07127	1.09784	1.62579	0.23599	0.174209	0.574343				0.090529	0.192397	0.971801	1.02313	0.322474	0.188556				0.892	103.112	103.112	103.112
0.0999765	0.940641	1.22565	1.33456	0.307793	0.260578	0.513223				0.111628	0.101436	0.872967	0.788235	0.24377	0.245015				0.893	103.112	103.112	103.112
0.117366	1.13659	1.07896	1.15256	0.341765	0.226365	0.393288				0.0918513	0.166544	1.03781	0.998429	0.459456	0.181739				0.895	103.112	103.112	103.112
0.126422	0.843828	0.839066	1.05116	0.28799	0.304689	0.420905				0.128042	0.11362	0.958524	0.709175	0.292589	0.249535				0.897	103.112	103.112	103.112
0.156902	0.971171	0.817363	1.26356	0.162461	0.176592	0.412722				0.0990728	0.10667	0.836454	1.31383	0.339799	0.30409				0.898	103.112	103.112	103.112
0.0981924	1.2005	0.943361	1.24032	0.185221	0.17648	0.649471				0.0881937	0.143063	1.1878	1.04471	0.388156	0.246509				0.9	103.112	103.112	103.112
0.100839	1.04366	1.03163	1.19424	0.238251	0.377526	0.616074				0.102036	0.16019	1.30845	0.874156	0.350428	0.356511				0.902	103.112	103.112	103.112
0.157742	1.04623	0.220444	1.13224	0.210884	0.387032	0.442688				0.103175	0.11345	0.717169	0.974709	0.285892	0.232844				0.903	103.112	103.112	103.112
0.110273	1.38049	1.22586	1.39938	0.263656	0.443059	0.273068				0.0998442	0.125255	1.25932	0.968238	0.365663	0.302397				0.905	103.112	103.112	103.112
0.123179	1.15555	0.711567	1.17499	0.148622	0.350743	0.389352				0.112328	0.187266	0.69481	0.881452	0.293976	0.233066				0.907	103.112	103.112	103.112
0.109153	1.31073	1.18286	1.3628	0.247406	0.166807	0.479388				0.0972576	0.146536	0.964609	0.849659	0.343635	0.278135				0.908	103.112	103.112	103.112
0.126656	1.14112	1.24926	1.03673	0.201253	0.238095	0.341961				0.108926	0.0968947	1.21261	1.06832	0.300904	0.313088				0.91	103.112	103.112	103.112
0.133624	1.41828	1.33868	1.34449	0.533167	0.261012	0.27035				0.110814	0.116515	0.979308	1.40267	0.240183	0.22461				0.912	103.112	103.112	103.112
0.145556	1.18857	0.795711	0.992977	0.189066	0.304124	0.497393				0.0960333	0.0950068	1.01568	0.997577	0.336949	0.287651				0.913	103.112	103.112	103.112
0.11388	1.17694	0.797432	1.06015	0.258726	0.342261	0.412508				0.116577	0.115565	0.900768	0.617074	0.519598	0.195729				0.915	103.112	103.112	103.112
0.0913579	0.973966	1.00965	1.46798	0.217818	0.314463	0.347976				0.0897639	0.13625	0.625007	1.30026	0.374181	0.204212				0.917	103.112	103.112	103.112
0.149203	1.18332	0.769222	1.26066	0.23432	0.248792	0.381506				0.0789999	0.125471	1.21877	1.04946	0.392187	0.208479				0.918	103.112	103.112	103.112
0.165274	0.898425	1.07627	1.33614	0.173332	0.440696	0.334534				0.0769335	0.088339	0.86281	1.15826	0.305295	0.156354				0.92	103.112	103.112	103.112
0.122318	0.871574	0.877519	0.991855	0.225414	0.373417	0.298407				0.101152	0.128001	0.776504	0.837622	0.352488	0.406664				0.922	103.112	103.112	103.112
0.113784	0.857211	1.15265	1.39288	0.175053	0.282291	0.399823				0.0883051	0.126569	0.866113	1.11705	0.368894	0.20982				0.923	103.112	103.112	103.112
0.108256	1.13992	1.2192	1.19929	0.193587	0.237141	0.444705				0.116734	0.142937	0.881011	1.39584	0.341353	0.24175				0.925	103.112	103.112	103.112
0.188934	1.35607	0.929293	1.15792	0.237264	0.300483	0.5102				0.0858719	0.139487	0.984367	1.02726	0.319598	0.213762				0.927	103.112	103.112	103.112
0.118493	1.04953	0.838769	1.14852	0.161354	0.260673	0.309399				0.082869	0.0979303	0.814068	0.990121	0.410802	0.284769				0.928	103.112	103.112	103.112
0.0911648	1.16372	0.86086	0.942047	0.174806	0.407501	0.348948				0.0852966	0.14901	1.09716	0.787434	0.387197	0.26184				0.93	103.112	103.112	103.112
0.141047	1.44312	0.997666	1.11301	0.341234	0.231605	0.395172				0.102965	0.114898	0.700956	1.27395	0.399451	0.260538				0.932	103.112	103.112	103.112
0.102658	1.15463	0.838159	1.72535	0.125883	0.356671	0.332491				0.0904895	0.101367	0.921216	0.892544	0.315788	0.276984				0.933	103.112	103.112	103.112
0.112296	1.28341	0.865532	1.10505	0.199221	0.262011	0.39749				0.0868935	0.131392	1.11521	0.913939	0.386967	0.176412				0.935	103.112	103.112	103.112
0.132358	0.717312	0.854076	1.61992	0.215383	0.280886	0.417219				0.124206	0.169604	1.11301	1.20739	0.286568	0.308141				0.937	103.112	103.112	103.112
0.112939	1.00333	0.929884	1.11594	0.301121	0.244062	0.316366				0.105139	0.125073	0.975614	1.06582	0.274583	0.218967				0.938	103.112	103.112	103.112
0.153379	1.35133	0.839091	0.809033	0.0582193	0.353219	0.462414				0.0894462	0.148697	0.996754	0.906773	0.392197	0.397339				0.94	103.112	103.112	103.112
0.158313	1.48303	1.09312	1.31749	0.26809	0.336143	0.339079				0.078715	0.115414	1.10001	1.24555	0.351139	0.319402				0.942	103.112	103.112	103.112
0.120676	0.881668	0.899425	1.37357	0.173518	0.350454	0.401789				0.0919742	0.122	1.08002	1.06617	0.295075	0.406661				0.943	103.112	103.112	103.112
0.168103	1.149	1.04944	0.97983	0.159861	0.218308	0.400983				0.0965942	0.121242	0.738588	0.889952	0.380172	0.325073				0.945	103.112	103.112	103.112
0.13098	0.696787	0.989258	1.32567	0.322269	0.308371	0.445561				0.0826202	0.109492	1.53571	0.595188	0.280625	0.299763				0.947	103.112	103.112	103.112
0.107446	1.30675	1.20081	1.26498	0.246465	0.399291	0.403091				0.0820163	0.124196	0.721095	1.19921	0.268246	0.598302				0.948	103.112	103.112	103.112
0.107591	0.871953	1.1165	0.495929	0.296585	0.286467	0.339972				0.108874	0.0928595	1.0942	1.05916	0.371628	0.406103				0.95	103.112	103.112	103.112
0.164484	1.3725	1.07655	0.65	0.236105	0.32427	0.39682				0.0901135	0.109301	1.15919	1.29291	0.458137	0.296321				0.952	103.112	103.112	103.112
0.115336	1.16683	0.776629	1.61955	0.263812	0.229966	0.381901				0.107732	0.107078	1.01368	0.938543	0.365881	0.24463				0.953	103.112	103.112	103.112
0.110777	1.60242	0.912031	0.819523	0.156853	0.34064	0.399984				0.0926496	0.131031	1.19954	1.17417	0.449076	0.471179				0.955	103.112	103.112	103.112
0.184926	0.864812	0.933542	1.21082	0.244042	0.233692	0.394332				0.102273	0.118375	0.909672	1.01604	0.309763	0.402686				0.957	103.112	103.112	103.112
0.111568	0.898327	0.991567	1.39207	0.264331	0.313441	0.451223				0.118225	0.12619	1.77594	1.28755	0.349547	0.261937				0.958	103.112	103.112	103.112
0.112824	1.1458	1.38673	1.4259	0.259182	0.278691	0.321996				0.0924302	0.181524	1.15173	0.682589	0.221291	0.437304				0.96	103.112	103.112	103.112
0.0946892	1.00271	0.76664	0.805889	0.225715	0.302912	0.394237				0.121907	0.148732	1.18698	1.24871	0.243229	0.372831				0.962	103.112	103.112	103.112
0.13816	0.923239	1.50816	1.01006	0.255103	0.420855	0.351546				0.0897028	0.111424	1.2181	0.866914	0.378273	0.333042				0.963	103.112	103.112	103.112
0.152557	1.20797	1.0992	1.2172	0.233155	0.302863	0.40742				0.132185	0.10093	0.896622	1.08913	0.365265	0.423537				0.965	103.112	103.112	103.112
0.0999611	0.778792	1.53377	1.06875	0.174944	0.258534	0.346638				0.11775	0.101565	1.09998	0.55679	0.283533	0.276108				0.967	103.112	103.112	103.112
0.148086	1.19428	1.63172	0.885494	0.212855	0.295585	0.517594				0.0615758	0.0962287	0.912403	0.923934	0.245562	0.284567				0.968	103.112	103.112	103.112
0.119027	1.1557	1.06108	0.797143	0.255485	0.16534	0.515936				0.111185	0.149635	0.971275	0.980653	0.291095	0.451696				0.97	103.112	103.112	103.112
0.13613	1.00739	1.16116	1.00543	0.245735	0.257378	0.499101				0.088359	0.113327	1.0378	1.14808	0.239607	0.307764				0.972	103.112	103.112	103.112
0.104423	1.18307	0.871838	1.45921	0.259552	0.245566	0.272419				0.0987287	0.105497	0.966578	0.804224	0.341324	0.606127				0.973	103.112	103.112	103.112
0.124878	1.13884	1.10907	0.45375	0.249889	0.376695	0.26344				0.103391	0.14924	1.08201	1.03023	0.344586	0.344944				0.975	103.112	103.112	103.112
0.13905	1.30706	1.06663	1.03313	0.203526	0.323804	0.365918				0.0920275	0.110537	1.02139	1.03965	0.126338	0.283863				0.977	103.112	103.112	103.112
0.10387	0.680293	1.06823	1.18039	0.320461	0.313476	0.449801				0.0763844	0.140941	1.12906	0.667188	0.261106	0.402075				0.978	103.112	103.112	103.112
0.10839	1.13333	1.18452	0.697791	0.210751	0.193549	0.350426				0.079636	0.0995735	0.992762	1.05644	0.327466	0.301811				0.98	103.112	103.112	103.112
0.123965	1.36207	1.45074	1.36782	0.287956	0.349126	0.404945				0.0989808	0.11381	0.859373	1.12069	0.372526	0.376748				0.982	103.112	103.112	103.112
0.116392	1.01413	0.909518	0.989151	0.259998	0.280941	0.292767				0.0966503	0.108648	1.01464	0.810278	0.350972	0.333178				0.983	103.112	103.112	103.112
0.0979828	1.07407	0.768423	1.09952	0.212143	0.220342	0.415845				0.0846984	0.126211	0.499761	1.05192	0.272942	0.570585				0.985	103.112	103.112	103.112
0.127721	1.00751	1.27333	0.920773	0.210365	0.250787	0.359376				0.0849851	0.135388	1.14421	0.909768	0.287256	0.341728				0.987	103.112	103.112	103.112
0.11968	0.868341	1.11792	1.08684	0.224932	0.312883	0.259299				0.110159	0.111672	1.05744	1.28745	0.517401	0.321814				0.988	103.112	103.112	103.112
0.126427	0.999325	1.29702	1.07023	0.323622	0.267635	0.433531				0.0862194	0.11347	0.781184	0.831902	0.308404	0.351493				0.99	103.112	103.112	103.112
0.163097	0.746196	1.02187	1.02017	0.27406	0.248213	0.321626				0.111665	0.121672	1.01959	1.11669	0.320379	0.338079				0.992	103.112	103.112	103.112
0.153243	1.16581	1.21482	1.16308	0.406004	0.236089	0.460535				0.0905314	0.171924	0.793849	0.984877	0.236975	0.367314				0.993	103.112	103.112	103.112
0.123171	0.681127	1.78667	1.15627	0.248678	0.311996	0.214567				0.111019	0.132811	0.983159	1.0223	0.198795	0.466102				0.995	103.112	103.112	103.112
0.143318	0.885526	1.11544	1.56154	0.170717	0.250554	0.394014				0.114528	0.138654	0.966432	0.467906	0.379123	0.621841				0.997	103.112	103.112	103.112
0.115586	1.01211	1.09643	1.02553	0.217215	0.193068	0.413067				0.105018	0.110044	0.991841	1.04552	0.293359	0.311019				0.998	103.112	103.112	103.112
0.141368	1.24215	1.652	1.40717	0.182248	0.26286	0.492121				0.118308	0.126359	1.2108	0.631185	0.305651	0.330956				1	103.112	103.112	103.112
0.140544	0.819798	1.1565	1.34545	0.211133	0.361875	0.41746				0.071493	0.104555	1.00132	0.675991	0.307542	0.242741				1.002	103.112	103.112	103.112
0.118134	0.739621	1.41416	0.964717	0.261815	0.303296	0.396303				0.119705	0.155935	1.33805	1.20906	0.316169	0.511305				1.003	103.112	103.112	103.112
0.114246	1.23585	1.14431	0.970345	0.183023	0.255156	0.466044				0.0884945	0.0862508	0.947421	1.21066	0.344965	0.247445				1.005	103.112	103.112	103.112
0.117645	0.914504	1.04142	1.09997	0.316299	0.274917	0.493317				0.0931612	0.117913	1.64683	0.793289	0.247651	0.514643				1.007	103.112	103.112	103.112
0.120297	1.2441	0.955576	1.19893	0.22252	0.357988	0.374442				0.117723	0.176967	1.08861	0.885837	0.299268	0.405069				1.008	103.112	103.112	103.112
0.102937	0.952043	1.20006	1.02801	0.181254	0.327062	0.37125				0.0780024	0.120022	1.03788	0.760534	0.203526	0.390627				1.01	103.112	103.112	103.112
0.106833	0.854955	1.40115	1.24759	0.230896	0.306546	0.157473				0.090651	0.141479	1.14562	0.843256	0.200826	0.327729				1.012	103.112	103.112	103.112
0.159765	0.960337	1.12631	1.1501	0.260681	0.169796	0.270716				0.0765311	0.093038	0.94503	1.02962	0.235899	0.250486				1.013	103.112	103.112	103.112
0.102909	1.14816	1.27405	0.925773	0.638698	0.32509	0.414168				0.125378	0.142591	1.06587	1.12615	0.37569	0.395589				1.015	103.112	103.112	103.112
0.173085	0.958308	1.12183	0.998399	0.266155	0.297722	0.338969				0.0884871	0.146996	0.954953	0.946452	0.351835	0.354608				1.017	103.112	103.112	103.112
0.138086	0.941662	1.21223	0.964766	0.333899	0.394917	0.483003				0.092857	0.114777	0.846322	0.952012	0.257394	0.348944				1.018	103.112	103.112	103.112
0.112133	1.15894	0.955162	1.24372	0.207787	0.202878	0.345964				0.0703436	0.14388	0.957149	1.10709	0.271501	0.501681				1.02	103.112	103.112	103.112
0.0909679	0.784522	0.876143	1.38283	0.237035	0.202633	0.414283				0.0788945	0.131404	1.10961	0.964115	0.238311	0.333228				1.022	103.112	103.112	103.112
0.138765	0.941468	1.01034	0.746178	0.188882	0.255332	0.25677				0.0927322	0.105719	0.90106	1.19324	0.286949	0.479461				1.023	103.112	103.112	103.112
0.224757	1.07902	0.878382	1.17367	0.201247	0.230967	0.353228				0.0903814	0.167436	1.28636	0.811703	0.318143	0.352068				1.025	103.112	103.112	103.112
0.116101	0.927571	1.22347	1.2298	0.242284	0.181712	0.572615				0.0903642	0.144361	1.33127	0.944026	0.332029	0.344453				1.027	103.112	103.112	103.112
0.150354	0.907133	0.905678	1.0765	0.199804	0.323589	0.372403				0.0937171	0.0962156	0.85132	0.626316	0.392759	0.506297				1.028	103.112	103.112	103.112
0.11417	0.836624	0.94495	1.10243	0.327915	0.326039	0.544506				0.0817911	0.104314	0.625229	0.851375	0.293487	0.314803				1.03	103.112	103.112	103.112
0.105916	0.884461	0.93006	0.918718	0.202298	0.253334	0.352855				0.078033	0.106366	0.902482	0.876678	0.299606	0.369097				1.032	103.112	103.112	103.112
0.140352	0.955154	1.16489	1.17342	0.223275	0.21442	0.465546				0.100866	0.140877	1.1796	0.85264	0.239196	0.27658				1.033	103.112	103.112	103.112
0.106674	0.852375	1.27268	1.40872	0.199241	0.389642	0.366666				0.082284	0.159474	1.27731	0.945357	0.456242	0.396246				1.035	103.112	103.112	103.112
0.0969969	0.933985	1.18555	1.21828	0.191837	0.304799	0.341722				0.0853264	0.148735	0.959285	0.874855	0.272888	0.393791				1.037	103.112	103.112	103.112
0.123097	1.13811	0.985426	0.96351	0.217922	0.391493	0.252606				0.0758577	0.116881	1.04785	1.02797	0.31817	0.404411				1.038	103.112	103.112	103.112
0.0914653	0.859357	1.3379	0.805305	0.299411	0.288824	0.223105				0.0557767	0.191235	0.96673	1.06714	0.362596	0.509505				1.04	103.112	103.112	103.112
0.128511	0.966229	0.883914	1.59935	0.271176	0.245026	0.228169				0.137875	0.130638	1.16593	0.776539	0.303842	0.337139				1.042	103.112	103.112	103.112
0.123709	1.10105	0.816193	1.32776	0.280807	0.20416	0.304085				0.121524	0.127091	0.806295	1.09822	0.350673	0.381245				1.043	103.112	103.112	103.112
0.109845	0.942599	0.964258	0.786232	0.314134	0.160029	0.352069				0.0823669	0.145536	0.828477	0.583165	0.241769	0.376948				1.045	103.112	103.112	103.112
0.0924383	1.12729	1.18272	1.40495	0.176728	0.252575	0.2854				0.0761209	0.0996747	0.882538	0.882587	0.292307	0.356117				1.047	103.112	103.112	103.112
0.146977	0.989471	1.05013	0.885489	0.250092	0.263957	0.375161				0.084619	0.117352	0.97007	0.952463	0.362913	0.33162				1.048	103.112	103.112	103.112
0.128918	0.698779	0.376322	1.46139	0.271697	0.382231	0.479106				0.109181	0.135976	1.08556	0.625434	0.362467	0.343381				1.05	103.112	103.112	103.112
0.111302	1.00601	1.2197	0.922221	0.202528	0.336487	0.241474				0.0825899	0.0923502	1.07471	1.13746	0.244985	0.368096				1.052	103.112	103.112	103.112
0.131742	1.0696	1.05069	1.3298	0.203678	0.215237	0.401498				0.0747157	0.150529	0.898136	1.07641	0.291433	0.406042				1.053	103.112	103.112	103.112
0.124724	0.98733	1.24103	0.736865	0.253191	0.338673	0.353079				0.0805005	0.127216	1.43987	0.837147	0.265689	0.539475				1.055	103.112	103.112	103.112
0.142013	0.839764	1.30555	0.945593	0.165553	0.38161	0.377502				0.109853	0.10806	1.24477	1.19995	0.286042	0.453755				1.057	103.112	103.112	103.112
0.0884347	1.25587	1.47716	0.952204	0.204864	0.314513	0.301647				0.108831	0.150045	0.877472	1.05613	0.416665	0.236388				1.058	103.112	103.112	103.112
0.089704	1.05586	1.15559	0.841563	0.267063	0.291669	0.232684				0.0908321	0.118394	0.855713	1.27279	0.32828	0.461694				1.06	103.112	103.112	103.112
0.133246	0.693173	1.11464	1.25933	0.232568	0.310071	0.258698				0.0863964	0.106708	0.70922	0.753048	0.379328	0.266018				1.062	103.112	103.112	103.112
0.177102	0.793426	1.47368	0.934897	0.255472	0.268739	0.462925				0.100679	0.120952	0.770448	0.956011	0.379137	0.442961				1.063	103.112	103.112	103.112
0.118194	1.15706	1.29946	0.864271	0.251016	0.164808	0.436185				0.0946694	0.0943321	1.00384	1.01189	0.291626	0.350553				1.065	103.112	103.112	103.112
0.133189	0.842803	1.13215	1.31339	0.173241	0.269924	0.286519				0.0672288	0.130996	0.686473	0.971158	0.328631	0.476136				1.067	103.112	103.112	103.112
0.136457	0.865003	0.774616	0.955949	0.206939	0.141296	0.351557				0.0834735	0.160849	0.937741	1.02011	0.229788	0.217496				1.068	103.112	103.112	103.112
0.14431	1.39466	1.19173	1.11354	0.233694	0.198674	0.412561				0.142949	0.115969	0.982288	0.793533	0.433037	0.422533				1.07	103.112	103.112	103.112
0.110036	0.91513	1.25294	0.739482	0.208077	0.230597	0.442645				0.100622	0.113333	1.12807	0.922195	0.341325	0.384578				1.072	103.112	103.112	103.112
0.177252	0.786966	1.05549	0.901322	0.463115	0.194476	0.232484				0.0683228	0.12373	1.19082	0.745695	0.286411	0.417693				1.073	103.112	103.112	103.112
0.10828	0.793281	1.01237	0.852771	0.192409	0.388274	0.336173				0.0738846	0.148471	1.25222	0.729371	0.376157	0.450007				1.075	103.112	103.112	103.112
0.137247	0.669527	1.08626	0.931759	0.253257	0.287455	0.298528				0.0721193	0.131723	1.44249	1.18154	0.306327	0.421016				1.077	103.112	103.112	103.112
0.118062	0.790382	1.00282	1.25769	0.251358	0.238919	0.383581				0.0689348	0.117037	1.0504	0.737355	0.420667	0.597748				1.078	103.112	103.112	103.112
0.127161	1.1126	1.22963	1.58775	0.202394	0.241661	0.351195				0.0910136	0.0995397	0.907503	1.19539	0.289064	0.437514				1.08	103.112	103.112	103.112
0.115217	0.748381	0.873008	1.12894	0.209203	0.205693	0.317978				0.0773126	0.0919524	1.02731	0.84211	0.306334	0.344789				1.082	103.112	103.112	103.112
0.127819	1.12714	0.833697	0.994459	0.224649	0.303157	0.372477				0.0740613	0.140111	1.13607	1.08013	0.268356	0.35622				1.083	103.112	103.112	103.112
0.107609	1.26074	1.30874	0.704887	0.234519	0.172575	0.397703				0.103788	0.131135	0.889982	0.704566	0.287362	0.469129				1.085	103.112	103.112	103.112
0.126172	1.1234	1.00785	1.01133	0.187182	0.205611	0.292399				0.0888863	0.117294	1.22817	0.75321	0.26563	0.358914				1.087	103.112	103.112	103.112
0.135758	1.15563	1.16209	1.18495	0.275396	0.201114	0.455517				0.098697	0.107717	1.03837	0.667653	0.290891	0.418923				1.088	103.112	103.112	103.112
0.131291	0.731192	1.04743	0.873296	0.204708	0.272206	0.494184				0.0749362	0.139086	1.19657	0.820142	0.425277	0.352539				1.09	103.112	103.112	103.112
0.108581	0.75434	1.26722	0.834364	0.199513	0.214192	0.448722				0.0822014	0.0973806	1.30891	1.21834	0.201665	0.190829				1.092	103.112	103.112	103.112
0.106626	0.745395	1.18349	1.53319	0.16967	0.254891	0.446147				0.0927324	0.161192	1.35117	1.00611	0.262216	0.32237				1.093	103.112	103.112	103.112
0.111936	1.60778	0.933758	0.708666	0.286416	0.280793	0.370519				0.0993155	0.120254	1.0576	1.29576	0.339636	0.336072				1.095	103.112	103.112	103.112
0.115625	0.866938	0.942196	1.72971	0.233179	0.288378	0.399898				0.0771531	0.115826	1.26049	0.699474	0.347048	0.349038				1.097	103.112	103.112	103.112
0.138797	0.794336	1.29251	1.03514	0.21732	0.204038	0.346088				0.0901063	0.120788	0.768798	0.743729	0.365973	0.416309				1.098	103.112	103.112	103.112
0.119759	0.866093	1.17687	1.41081	0.219509	0.175286	0.383766				0.0922714	0.134215	1.0851	0.658058	0.381177	0.407753				1.1	103.112	103.112	103.112
0.145245	1.02237	0.950771	1.04872	0.321622	0.274934	0.39123				0.0668205	0.124826	1.26807	1.0238	0.265677	0.351498				1.102	103.112	103.112	103.112
0.127461	0.707704	0.859116	0.955633	0.194884	0.233822	0.379118				0.0826958	0.133931	0.812201	0.913845	0.248094	0.458866				1.103	103.112	103.112	103.112
0.113924	0.890574	0.586999	1.21569	0.221495	0.17488	0.274704				0.0812468	0.148592	0.877255	0.73653	0.433382	0.396113				1.105	103.112	103.112	103.112
0.120625	0.781782	0.4414	1.12119	0.287867	0.211328	0.373868				0.086412	0.139217	1.21521	0.722651	0.320388	0.427561				1.107	103.112	103.112	103.112
0.177031	0.941838	0.88857	1.15567	0.246568	0.291737	0.303262				0.090064	0.14767	1.1109	0.993388	0.3531	0.311004				1.108	103.112	103.112	103.112
0.125502	0.946565	1.48226	1.1345	0.307618	0.17986	0.2269				0.0960759	0.135926	0.926335	1.221	0.257456	0.399306				1.11	103.112	103.112	103.112
0.113882	1.05212	1.27479	1.26824	0.233158	0.338594	0.394835				0.072175	0.110172	1.09054	0.987998	0.204349	0.326424				1.112	103.112	103.112	103.112
0.114744	1.45277	1.33076	1.42117	0.224328	0.240641	0.325762				0.107691	0.120098	1.09114	0.968124	0.310953	0.385073				1.113	103.112	103.112	103.112
0.152649	1.41515	0.634909	1.85374	0.317067	0.257164	0.253338				0.0633999	0.140052	1.01709	0.743177	0.280911	0.493021				1.115	103.112	103.112	103.112
0.115254	1.07628	1.27381	0.855944	0.227485	0.210767	0.624172				0.0653982	0.123991	1.0387	1.0415	0.320629	0.388255				1.117	103.112	103.112	103.112
0.117305	0.83184	1.21005	1.12763	0.307419	0.243395	0.331429				0.0885571	0.100633	1.314	0.534442	0.272479	0.390769				1.118	103.112	103.112	103.112
0.0963074	0.801622	0.953226	0.917266	0.221199	0.296001	0.33923				0.0904775	0.123119	1.28567	0.789553	0.37917	0.285857				1.12	103.112	103.112	103.112
0.133732	0.815732	0.928251	1.04623	0.186567	0.218508	0.285277				0.0771724	0.108885	1.1837	0.592951	0.381493	0.425725				1.122	103.112	103.112	103.112
0.156227	1.27588	0.817953	1.51062	0.275323	0.17017	0.295547				0.0645638	0.0939518	1.03361	0.837937	0.329598	0.331308				1.123	103.112	103.112	103.112
0.14435	1.22636	0.871585	0.965023	0.182389	0.154194	0.321564				0.0587688	0.117153	1.28894	0.984291	0.297551	0.278114				1.125	103.112	103.112	103.112
0.0941265	0.811773	0.902137	1.02004	0.199574	0.244509	0.339569				0.0863911	0.113277	1.12618	0.815123	0.25529	0.312704				1.127	103.112	103.112	103.112
0.125723	0.977006	1.24118	1.10574	0.206712	0.22483	0.225234				0.0880224	0.134712	1.0499	1.32842	0.247273	0.405078				1.128	103.112	103.112	103.112
0.0909016	1.33514	1.01828	0.729534	0.263176	0.301386	0.264745				0.100978	0.142302	1.17942	0.679819	0.360734	0.266487				1.13	103.112	103.112	103.112
0.124045	0.792504	1.03533	1.21528	0.251775	0.244034	0.202574				0.0894726	0.0969083	0.908792	0.788318	0.421835	0.426857				1.132	103.112	103.112	103.112
0.168854	1.23776	0.915386	1.24515	0.253154	0.182833	0.288396				0.0803429	0.108769	1.1716	0.705067	0.318668	0.399582				1.133	103.112	103.112	103.112
0.101782	0.894465	1.03917	0.954261	0.374933	0.215818	0.322662				0.0783037	0.0991166	0.901107	1.17561	0.338139	0.354073				1.135	103.112	103.112	103.112
0.0969666	0.906452	0.760125	0.9752	0.193202	0.316058	0.249517				0.0802391	0.104485	1.16969	1.58311	0.420018	0.259581				1.137	103.112	103.112	103.112
0.127307	0.842515	1.14547	1.22104	0.212381	0.335835	0.237533				0.0754488	0.112244	1.18723	0.862299	0.434056	0.206555				1.138	103.112	103.112	103.112
0.116276	0.928349	0.994375	1.3087	0.283577	0.22494	0.206617				0.0666306	0.121197	0.783051	1.05957	0.285418	0.309436				1.14	103.112	103.112	103.112
0.10275	1.09232	1.28468	1.2691	0.279167	0.359218	0.29703				0.0678736	0.106753	0.755779	0.841093	0.259156	0.334317				1.142	103.112	103.112	103.112
0.133769	1.17808	0.745084	1.04494	0.144821	0.226408	0.431818				0.0865905	0.145914	1.05002	1.13582	0.26976	0.377641				1.143	103.112	103.112	103.112
0.149605	0.894873	0.798286	0.765682	0.217697	0.260168	0.336274				0.108036	0.100878	1.16625	1.10225	0.273042	0.314799				1.145	103.112	103.112	102.55
0.138733	0.817139	0.910283	1.26383	0.187325	0.310105	0.313				0.0498367	0.0997647	1.21924	0.844735	0.271878	0.274213				1.147	103.112	103.112	101.95
0.110407	0.969931	0.83694	1.29747	0.204454	0.233773	0.319768				0.0896664	0.137262	0.98047	0.570138	0.403005	0.42221				1.148	103.112	102.512	101.35
0.0964542	0.824184	1.15624	1.03974	0.375382	0.270871	0.233786				0.0866053	0.177353	0.813144	0.847788	0.435336	0.454325				1.15	103.112	101.8	100.75
0.112828	0.98788	1.09131	0.898886	0.437954	0.328877	0.24233				0.071364	0.130755	0.925537	1.21015	0.283557	0.416486				1.152	103.112	101.087	100.15
0.0664682	0.937371	1.07806	0.891272	0.319727	0.217658	0.22307				0.0940015	0.124413	1.25393	1.19112	0.439021	0.331753				1.153	103.112	100.375	99.5501
0.114596	0.958433	0.937352	1.17106	0.177884	0.268792	0.34111				0.0876497	0.133272	1.04373	0.679606	0.279423	0.310145				1.155	103.112	99.6625	98.9501
0.0978971	1.07143	0.884806	1.32646	0.224739	0.228384	0.338831				0.116705	0.142151	1.14663	0.953707	0.244534	0.357154				1.157	103.112	98.9876	98.3877
0.106121	1.11613	0.810436	1.56354	0.153788	0.252893	0.381383				0.100273	0.0837906	1.03851	0.761506	0.305479	0.399792				1.158	103.112	98.2752	97.7878
0.130132	0.980452	0.910845	1.51777	0.238666	0.232747	0.25516				0.134838	0.109381	1.0054	1.06356	0.266841	0.342533				1.16	103.112	97.6003	97.2254
0.10862	0.949625	0.907277	1.10163	0.236576	0.206556	0.301261				0.131096	0.134796	0.83977	1.35956	0.328783	0.368721				1.162	103.112	96.9254	96.6629
0.0865434	0.964801	1.10447	1.15833	0.252873	0.179666	0.385544				0.131527	0.142911	0.99284	0.921575	0.264859	0.528972				1.163	103.112	96.2505	96.1005
0.103952	0.908416	1.00262	1.18655	0.193361	0.335264	0.243006				0.120755	0.123765	1.07372	1.5317	0.293538	0.381215				1.165	103.112	95.613	95.5381
0.128113	0.848824	0.783349	1.29318	0.1727	0.178946	0.299822				0.106275	0.0868069	0.990508	0.742444	0.228178	0.199927				1.167	103.112	94.9756	95.0131
0.113325	1.06336	0.748863	0.85738	0.163539	0.240413	0.283954				0.0960753	0.155947	0.755515	0.834466	0.3493	0.499642				1.168	103.112	94.3007	94.4507
0.114357	1.12596	0.75376	1.14103	0.256296	0.219164	0.366963				0.108605	0.116111	0.692238	0.744933	0.245662	0.325755				1.17	103.112	93.6633	93.9258
0.147044	0.874931	0.654644	1.15605	0.298727	0.346065	0.402239				0.110943	0.0969335	1.53648	0.843995	0.380233	0.369524				1.172	103.112	93.0634	93.3633
0.0963693	0.555173	1.44253	1.18719	0.192867	0.206085	0.39532				0.0934282	0.137396	0.696642	1.01146	0.270484	0.424931				1.173	103.112	92.426	92.8384
0.159116	1.05553	0.803958	1.16167	0.258311	0.180261	0.572718				0.0935327	0.0947784	0.544374	1.2322	0.294477	0.299727				1.175	103.112	91.826	92.3135
0.146283	1.26927	0.741419	1.56345	0.232497	0.288501	0.280861				0.122311	0.101637	1.03868	0.860604	0.370337	0.448778				1.177	103.112	91.1886	91.7885
0.103738	0.886793	1.069	1.09568	0.177747	0.245307	0.303833				0.112983	0.117089	1.18698	0.939354	0.295756	0.451677				1.178	103.112	90.6262	91.2636
0.142371	0.811321	0.981864	1.05543	0.235108	0.272038	0.347294				0.0834614	0.12117	0.888566	0.673545	0.288906	0.561153				1.18	103.112	90.0263	90.7387
0.151075	0.943433	1.07245	1.45236	0.228991	0.316427	0.172241				0.102624	0.128632	0.841918	1.02338	0.363774	0.362575				1.182	103.112	89.4263	90.2512
0.0941354	1.021	0.904726	1.48106	0.226635	0.221194	0.250896				0.0809774	0.106954	0.586306	0.869658	0.286746	0.430183				1.183	103.112	88.8264	89.7263
0.14761	1.15631	1.18502	1.34426	0.475534	0.330495	0.465607				0.0875835	0.0736742	0.933143	0.998005	0.310676	0.353307				1.185	103.112	88.264	89.2388
0.128648	0.938931	1.29485	1.0328	0.205996	0.293321	0.373149				0.0724193	0.100268	0.874295	1.37773	0.297263	0.279578				1.187	103.112	87.7015	88.7139
0.151939	0.951042	0.669954	1.17246	0.181858	0.218958	0.441018				0.130449	0.0857814	0.866911	1.0081	0.329557	0.407592				1.188	103.112	87.1391	88.2265
0.166104	0.964556	1.03167	1.07843	0.179251	0.252629	0.4392				0.13864	0.0976614	0.943078	0.891606	0.347164	0.319818				1.19	103.112	86.5767	87.739
0.139891	0.84592	0.918702	0.957524	0.251294	0.198341	0.414				0.0971607	0.0711297	0.994256	0.826592	0.275116	0.244542				1.192	103.112	86.0143	87.2516
0.112135	1.16478	0.785841	1.02877	0.233314	0.245597	0.294478				0.0874387	0.0889586	1.01259	0.926458	0.306529	0.384319				1.193	103.112	85.4518	86.7642
0.140721	0.674266	0.845703	1.83504	0.1715	0.189557	0.227106				0.0955308	0.0921838	0.61861	0.788902	0.280717	0.36367				1.195	103.112	84.9269	86.2767
0.0936249	0.87101	0.954588	0.747647	0.217257	0.155118	0.3609				0.130091	0.0938729	0.745718	0.877437	0.274839	0.288024				1.197	103.112	84.3645	85.8268
0.163814	0.791135	1.66192	0.853384	0.213169	0.179291	0.497664				0.0895296	0.121862	0.878282	1.09539	0.278845	0.283607				1.198	103.112	83.8395	85.3393
0.124143	0.991324	1.11601	1.14118	0.170819	0.227993	0.341215				0.12134	0.13036	0.628245	0.802005	0.278697	0.315359				1.2	103.112	83.3146	84.8519
0.120054	0.961561	1.11801	0.678015	0.234617	0.215906	0.249717				0.124151	0.116974	0.882146	1.56278	0.329243	0.410707				1.202	103.112	82.7896	84.4019
0.108721	0.945885	0.812655	1.50886	0.188889	0.285922	0.218016				0.0858879	0.138487	0.718545	1.0694	0.234596	0.358101				1.203	103.112	82.2647	83.952
0.13646	0.900401	1.1232	0.971073	0.276258	0.193325	0.351457				0.134301	0.0815207	0.959346	1.27372	0.274121	0.371844				1.205	103.112	81.7398	83.4646
0.110204	1.14196	0.816143	0.85262	0.161888	0.280343	0.411968				0.136315	0.118923	0.832037	0.968024	0.292803	0.261849				1.207	103.112	81.2523	83.0146
0.125135	0.828665	1.03926	0.993754	0.251942	0.318139	0.219355				0.0941101	0.118843	0.897933	1.07943	0.405657	0.307645				1.208	103.112	80.7274	82.5647
0.111678	1.31258	1.12288	1.10384	0.236187	0.388264	0.377884				0.0868261	0.0932709	1.25131	0.71073	0.241307	0.291182				1.21	103.112	80.24	82.1147
0.103714	1.07468	1.22731	0.912692	0.24205	0.315186	0.304383				0.0901053	0.0987248	0.78912	0.747426	0.233332	0.440107				1.212	103.112	79.7525	81.6648
0.114186	1.13281	0.87294	1.17782	0.209378	0.1153	0.379213				0.111488	0.108443	0.797665	0.677525	0.325427	0.333519				1.213	103.112	79.2651	81.2148
0.157705	1.04483	0.943876	1.23516	0.189048	0.21212	0.337145				0.0886307	0.0536877	0.919273	0.75633	0.332371	0.355205				1.215	103.112	78.7777	80.7649
0.102739	0.76838	0.985478	1.11432	0.222918	0.266779	0.433759				0.128597	0.11666	0.940213	0.988233	0.326559	0.442191				1.217	103.112	78.2902	80.3525
0.121492	1.10204	1.22855	1.74726	0.198482	0.242994	0.389833				0.084711	0.100775	0.913433	0.935953	0.298649	0.233852				1.218	103.112	77.8028	79.9025
0.095856	0.810542	1.44572	1.14759	0.204237	0.191546	0.302685				0.106722	0.122629	0.951673	0.983139	0.324419	0.224031				1.22	103.112	77.3153	79.4526
0.141943	1.02657	0.845121	0.680483	0.243487	0.230501	0.280123				0.12071	0.112434	0.99186	1.03734	0.29908	0.323472				1.222	103.112	76.8654	79.0401
0.103052	0.956916	1.21545	0.953994	0.184274	0.264169	0.294115				0.117005	0.0941587	0.787483	0.940417	0.262452	0.442858				1.223	103	76.3779	78.5902
0.118629	0.962845	1.09208	1.03851	0.186069	0.213699	0.342999				0.0786168	0.100197	1.20693	0.868115	0.294007	0.34923				1.225	102.325	75.928	78.1777
0.158205	1.09517	1.13098	0.70137	0.2373	0.251543	0.39012				0.119566	0.104193	1.17305	0.825825	0.225112	0.448971				1.227	101.65	75.4781	77.7653
0.142519	0.778125	1.05773	1.19626	0.241801	0.229051	0.291585				0.109923	0.09958	1.08087	1.02984	0.299736	0.264667				1.228	100.975	75.0281	77.3153
0.123361	1.09359	1.145	1.41038	0.239949	0.23522	0.361804				0.0989798	0.0936	0.55453	1.16915	0.28879	0.184379				1.23	100.338	74.5782	76.9029
0.113609	1.34595	1.0418	1.43979	0.155304	0.254914	0.433983				0.0912676	0.102788	0.75456	0.667897	0.322907	0.412196				1.232	99.7	74.1282	76.4904
0.104894	1.13875	1.47381	0.637371	0.129343	0.281705	0.235324				0.134274	0.0825754	0.869556	0.789132	0.303471	0.318933				1.233	99.0251	73.6783	76.078
0.11535	1.30941	0.790213	1.33205	0.203438	0.307526	0.286023				0.0804571	0.0995368	1.43939	0.945545	0.26388	0.302856				1.235	98.3877	73.2284	75.6655
0.105767	1.2421	1.56553	0.995101	0.172201	0.329839	0.489728				0.114399	0.103734	1.21236	1.10567	0.300154	0.412226				1.237	97.7503	72.8159	75.2531
0.172505	1.01921	0.879407	1.13552	0.246498	0.140035	0.428733				0.0824002	0.114013	1.048	1.41435	0.360564	0.237277				1.238	97.1504	72.3659	74.8406
0.147577	1.25749	1.69597	1.30197	0.154172	0.318272	0.472644				0.089148	0.117998	1.23319	1.15663	0.357281	0.343373				1.24	96.5129	71.9535	74.4282
0.129732	1.01533	1.09381	1.23742	0.148761	0.386281	0.418635				0.0961995	0.0984229	1.61377	1.33038	0.276777	0.295068				1.242	95.8755	71.541	74.0157
0.111067	0.95069	1.11262	1.24895	0.199601	0.252092	0.204401				0.0777998	0.140592	0.915294	1.05126	0.243665	0.313012				1.243	95.2756	71.0911	73.6033
0.115895	1.04956	1.0636	1.27837	0.244531	0.269187	0.367403				0.0984042	0.10604	1.05084	0.915844	0.217739	0.350527				1.245	94.6757	70.7162	73.2284
0.104194	0.999806	0.998982	0.845014	0.15646	0.270085	0.361666				0.0890682	0.191358	1.33908	0.889001	0.177235	0.397316				1.247	94.0757	70.3037	72.8159
0.0658221	1.14686	0.688086	1.17671	0.272956	0.24466	0.289723				0.121076	0.0968264	1.136	1.00056	0.274582	0.348759				1.248	93.4758	69.8913	72.4035
0.146751	0.905677	0.885311	0.942974	0.12856	0.341184	0.128485				0.0809039	0.0957368	1.08838	0.907337	0.25801	0.566881				1.25	92.8384	69.4788	72.0285
0.116783	0.7899	0.807128	1.31812	0.232847	0.332053	0.423908				0.108866	0.111592	1.17619	0.918741	0.245295	0.305329				1.252	92.276	69.1039	71.6161
0.122189	0.798868	0.698265	1.42282	0.304481	0.258352	0.302581				0.0862737	0.138607	0.93377	1.14327	0.163761	0.212379				1.253	91.676	68.6914	71.2411
0.147947	1.17749	0.919129	1.74137	0.18079	0.18635	0.575446				0.112242	0.120291	0.823893	1.15849	0.308287	0.444904				1.255	91.0761	68.3165	70.8661
0.13278	1.14816	1.10281	1.03832	0.172789	0.374686	0.428343				0.0802436	0.0887402	1.55143	1.40249	0.353566	0.401103				1.257	90.5137	67.904	70.4537
0.114547	1.13445	1.08885	0.995389	0.213339	0.3056	0.349697				0.110497	0.1053	1.01516	1.00468	0.261274	0.334964				1.258	89.9513	67.5291	70.0787
0.118795	1.14096	0.835911	0.877013	0.200885	0.295169	0.439396				0.124841	0.114006	1.19897	1.07879	0.361192	0.270283				1.26	89.3888	67.1541	69.7038
0.115747	1.02375	1.05895	1.12788	0.201919	0.23134	0.273586				0.116294	0.121406	1.16197	1.03139	0.218192	0.323794				1.262	88.8264	66.7792	69.3288
0.132647	0.985178	0.956741	1.05773	0.199478	0.205684	0.368798				0.108149	0.120374	1.00641	0.871894	0.362771	0.278522				1.263	88.264	66.4042	68.9539
0.2332	1.1484	1.04338	1.4315	0.217917	0.240128	0.202446				0.118465	0.134717	0.923975	1.38196	0.200607	0.315908				1.265	87.7015	66.0292	68.5789
0.167646	1.14965	1.44219	1.21342	0.170634	0.234325	0.405326				0.0884791	0.119177	0.758184	1.04198	0.250691	0.446628				1.267	87.1391	65.6918	68.204
0.101268	0.924847	0.661813	1.09764	0.207911	0.374944	0.269015				0.090537	0.135778	1.05335	0.911396	0.222457	0.40234				1.268	86.6142	65.3168	67.829
0.159588	0.892965	0.954902	1.08736	0.174375	0.395935	0.308977				0.0762303	0.0994172	1.07393	0.973572	0.265613	0.252572				1.27	86.0517	64.9419	67.4541
0.118017	1.02164	1.1979	1.12501	0.18599	0.201986	0.320573				0.0999532	0.113276	0.801551	0.939283	0.468697	0.359413				1.272	85.5268	64.6044	67.1166
0.20372	0.959296	0.39414	1.47345	0.203694	0.185045	0.370433				0.118843	0.124646	0.948102	0.957803	0.438234	0.454744				1.273	85.0019	64.267	66.7417
0.135742	0.691004	0.891922	1.27232	0.225648	0.37443	0.271123				0.122783	0.11584	1.10464	0.753818	0.447616	0.219191				1.275	84.4769	63.9295	66.3667
0.120103	0.867709	1.10913	0.789544	0.16451	0.281481	0.313103				0.082617	0.120414	0.921797	0.87851	0.317719	0.282647				1.277	83.952	63.5921	66.0292
0.10696	1.11386	0.906862	1.36848	0.334173	0.428257	0.37339				0.0964202	0.105503	1.04475	1.29841	0.419711	0.430754				1.278	83.4271	63.2546	65.6543
0.13289	1.07753	0.841341	1.21347	0.222224	0.388102	0.361052				0.0890388	0.124674	1.20424	0.691648	0.290975	0.476053				1.28	82.9021	62.9171	65.3168
0.128168	1.17661	0.647306	1.52986	0.193536	0.513017	0.351887				0.106866	0.125916	0.910437	0.916409	0.408834	0.260273				1.282	82.4147	62.5797	64.9794
0.128219	1.23927	0.66014	0.948658	0.348298	0.220175	0.390955				0.0992103	0.106628	0.891558	1.01958	0.482575	0.496048				1.283	81.9273	62.2422	64.6044
0.131996	0.959589	1.1701	1.13973	0.213725	0.375378	0.354231				0.101548	0.129286	1.07173	1.27393	0.335259	0.380165				1.285	81.4398	61.9423	64.267
0.212172	1.07344	1.07833	1.41085	0.174909	0.356167	0.405657				0.104211	0.136264	1.09304	0.691388	0.414888	0.259279				1.287	80.9149	61.6048	63.9295
0.115054	1.08632	0.898867	1.3829	0.158357	0.255159	0.456206				0.0892477	0.150818	0.977459	0.73214	0.33874	0.429287				1.288	80.4274	61.3048	63.5921
0.137482	1.08223	1.26221	1.07357	0.193465	0.273461	0.354002				0.0821173	0.13868	1.26567	0.877453	0.425882	0.275668				1.29	79.9775	60.9674	63.2546
0.122477	1.30939	0.835682	0.608626	0.216556	0.249446	0.268245				0.079578	0.101061	1.11401	0.841546	0.261997	0.353914				1.292	79.4901	60.6674	62.9171
0.123227	0.981661	1.24281	0.80395	0.179068	0.332075	0.420929				0.122297	0.0969227	1.10409	0.985738	0.32787	0.389897				1.293	79.0026	60.3674	62.5797
0.0977459	1.09712	1.20807	0.970003	0.204511	0.351787	0.389468				0.133509	0.0877053	0.729922	0.887994	0.306284	0.421101				1.295	78.5527	60.03	62.2422
0.107949	1.24701	0.962889	1.0043	0.158646	0.321132	0.289516				0.078556	0.145854	0.980685	0.86568	0.420854	0.328141				1.297	78.0652	59.73	61.9048
0.117507	1.4631	0.746885	1.15255	0.16313	0.380816	0.45682				0.0887965	0.111034	1.20769	0.881602	0.355718	0.296401				1.298	77.6153	59.4301	61.5673
0.143929	0.952385	1.27313	0.953577	0.22503	0.234514	0.371135				0.107545	0.106643	0.954965	1.11482	0.437318	0.350353				1.3	77.1654	59.1301	61.2673
0.132007	1.35115	0.633031	0.671748	0.19247	0.264218	0.339839				0.0733711	0.102594	0.825792	0.72503	0.311693	0.458586				1.302	76.6779	58.8302	60.9299
0.113182	0.999526	0.618356	1.81153	0.242218	0.17827	0.615306				0.114168	0.108951	0.821966	0.910216	0.331153	0.274553				1.303	76.228	58.5302	60.6299
0.126639	0.876291	0.675309	1.18588	0.261413	0.19443	0.379147				0.0974962	0.106179	0.917784	1.0376	0.337218	0.280983				1.305	75.8155	58.2302	60.2925
0.137271	0.799958	0.85254	0.927434	0.210654	0.365362	0.417004				0.0859804	0.0919671	0.782364	0.955886	0.420322	0.245104				1.307	75.3656	57.9678	59.9925
0.0980437	1.11183	0.772397	0.978425	0.173949	0.231272	0.321722				0.0806605	0.115669	1.00067	1.06928	0.437276	0.38285				1.308	74.9156	57.6678	59.6925
0.121311	0.832879	1.18231	1.41599	0.187501	0.247307	0.261265				0.0782555	0.1639	0.820565	0.883688	0.327842	0.525397				1.31	74.5032	57.3678	59.3551
0.0958293	1.45108	1.02273	0.972587	0.255083	0.274451	0.376495				0.0742184	0.113471	1.2241	0.73491	0.293213	0.265812				1.312	74.0533	57.1054	59.0551
0.184217	0.982694	0.816119	1.51964	0.267603	0.308737	0.365764				0.101397	0.107529	1.32464	0.992785	0.351382	0.332591				1.313	73.6408	56.8054	58.7552
0.157863	0.903126	0.738104	0.799899	0.240987	0.242262	0.609116				0.0833103	0.0945821	1.49385	1.0033	0.413877	0.35097				1.315	73.1908	56.5429	58.4552
0.149555	0.813606	1.10454	1.23073	0.156236	0.348638	0.403406				0.123209	0.0868327	1.14317	1.06687	0.387843	0.488181				1.317	72.7784	56.2805	58.1552
0.13851	1.10423	0.774447	1.25519	0.260239	0.356025	0.461275				0.110897	0.17346	0.69123	1.14734	0.330799	0.323774				1.318	72.3659	55.9805	57.8553
0.123556	1.00949	1.17802	1.42632	0.149639	0.213212	0.2903				0.119064	0.0973253	1.14275	0.575031	0.298904	0.335169				1.32	71.9535	55.718	57.5928
0.145631	1.42645	0.814215	0.915396	0.149115	0.332786	0.394781				0.109157	0.129777	0.686093	0.876448	0.307226	0.262465				1.322	71.541	55.4556	57.2928
0.116357	1.25227	0.826325	1.13778	0.15879	0.179119	0.35574				0.113524	0.130151	0.791078	1.1143	0.334801	0.275927				1.323	71.1286	55.1931	56.9929
0.113212	1.01818	1.35055	0.774576	0.244619	0.333905	0.287239				0.101055	0.112362	1.15196	0.815992	0.398772	0.343957				1.325	70.7162	54.9306	56.6929
0.122962	0.937977	0.879069	1.86678	0.222403	0.29837	0.225672				0.070627	0.128507	1.24631	1.04053	0.306782	0.232269				1.327	70.3037	54.6307	56.4305
0.116409	1.09958	1.06315	0.910513	0.173849	0.191248	0.342411				0.0705844	0.149968	1.20845	0.765801	0.321427	0.341935				1.328	69.9288	54.3682	56.1305
0.1198	1.00725	1.08975	0.741232	0.182168	0.283126	0.250172				0.101905	0.111741	1.18192	0.853344	0.259028	0.387403				1.33	69.5163	54.1057	55.868
0.112233	1.33173	0.867746	1.07149	0.22879	0.204446	0.62336				0.0804839	0.0797675	0.977206	0.710686	0.303709	0.365593				1.332	69.1414	53.8433	55.568
0.112833	0.875839	0.631079	0.74814	0.331961	0.23921	0.356144				0.105088	0.0988219	1.04498	0.680933	0.384395	0.345872				1.333	68.7289	53.5808	55.3056
0.12597	1.54556	0.963034	1.00111	0.187636	0.219869	0.340378				0.0831373	0.0853242	0.975762	0.781484	0.340037	0.226448				1.335	68.354	53.3183	55.0431
0.140159	1.00996	0.904292	1.25539	0.200651	0.249842	0.572451				0.0928328	0.103583	0.799109	1.05902	0.348443	0.253104				1.337	67.979	53.0934	54.7432
0.139868	0.93651	0.920415	1.10775	0.166473	0.40405	0.352791				0.0993105	0.0819255	1.62275	0.823219	0.29278	0.485072				1.338	67.5666	52.8309	54.4807
0.153576	1.38913	0.920622	1.0545	0.224176	0.151306	0.390217				0.113422	0.0955664	0.886027	0.843418	0.393891	0.320663				1.34	67.1916	52.5684	54.2182
0.123428	1.05164	0.943355	0.89896	0.183755	0.218263	0.410448				0.124114	0.0990786	0.760208	0.607331	0.345629	0.345603				1.342	66.8166	52.306	53.9558
0.108708	0.727182	0.467275	0.876449	0.136758	0.267775	0.551607				0.101009	0.0792359	1.11642	0.773652	0.259221	0.249848				1.343	66.4417	52.081	53.6933
0.12311	1.21347	0.853437	1.27523	0.189583	0.31789	0.500321				0.126389	0.113088	0.927631	0.981762	0.369449	0.350935				1.345	66.0667	51.8185	53.4308
0.166844	0.982087	1.08514	0.883637	0.141648	0.41077	0.250104				0.0958451	0.0864007	1.01812	0.908698	0.238622	0.302247				1.347	65.6918	51.5936	53.1683
0.113133	1.11395	0.967442	1.01841	0.224612	0.295263	0.54118				0.0814103	0.0852268	1.25784	0.957546	0.408679	0.34154				1.348	65.3543	51.3311	52.9059
0.134199	0.627419	0.661862	1.25718	0.232069	0.219099	0.420221				0.0912094	0.0985007	0.851738	1.20264	0.404144	0.28464				1.35	64.9794	51.1061	52.6809
0.104268	1.14959	0.849797	1.20015	0.281346	0.327017	0.345846				0.0810565	0.116865	1.17763	0.669922	0.283239	0.543458				1.352	64.6044	50.8811	52.4184
0.143584	0.873396	1.10242	1.10857	0.180869	0.243457	0.395346				0.126465	0.114269	0.978153	0.62102	0.407275	0.402337				1.353	64.267	50.6187	52.156
0.129155	1.2519	0.714652	1.15441	0.2006	0.224521	0.32573				0.0730003	0.159647	1.04588	1.22356	0.286681	0.368239				1.355	63.9295	50.3937	51.931
0.147681	0.88146	0.527246	1.40144	0.212904	0.352236	0.416156				0.102137	0.0940228	1.0301	0.950908	0.428709	0.392357				1.357	63.5545	50.1687	51.6685
0.16476	1.37967	0.874791	0.937777	0.177409	0.232818	0.397306				0.074491	0.0740531	1.27775	1.13379	0.407239	0.478926				1.358	63.2171	49.9438	51.4061
0.169982	1.15843	0.786574	1.35338	0.197433	0.245551	0.272512				0.110555	0.105923	0.968542	0.72021	0.421708	0.42442				1.36	62.8796	49.6813	51.1811
0.163029	0.931885	1.22794	1.18495	0.221522	0.218825	0.425525				0.0730066	0.11861	0.935712	1.25622	0.34345	0.36889				1.362	62.5422	49.4563	50.9186
0.11859	1.10575	1.11853	0.901598	0.174401	0.161762	0.30759				0.0900308	0.101327	1.00839	0.856119	0.461029	0.3661				1.363	62.2047	49.2313	50.6937
0.136989	1.33923	1.1208	0.941891	0.219644	0.327692	0.307073				0.102259	0.0945794	1.02401	1.21365	0.243053	0.411567				1.365	61.8673	49.0064	50.4687
0.163107	1.31142	1.21681	0.971527	0.212623	0.268672	0.247724				0.0803451	0.0752378	1.20864	0.754872	0.379276	0.411773				1.367	61.5298	48.7814	50.2062
0.147671	0.602098	0.863452	0.818778	0.233716	0.228861	0.230837				0.095122	0.0987602	0.998966	1.28592	0.402212	0.405312				1.368	61.1923	48.5564	49.9813
0.159711	0.601553	1.13425	0.75002	0.210868	0.283905	0.365632				0.0910839	0.10979	1.02222	1.08356	0.31466	0.20262				1.37	60.8924	48.3315	49.7563
0.170383	1.27964	0.829614	0.945184	0.20725	0.409675	0.258637				0.066667	0.121513	0.929447	0.924813	0.308851	0.431693				1.372	60.5549	48.144	49.5313
0.112324	1.0342	0.812887	0.919621	0.352463	0.30566	0.409236				0.0825631	0.099365	1.0836	0.637619	0.276657	0.386551				1.373	60.255	47.919	49.3063
0.170725	1.2822	0.80049	1.50432	0.223008	0.298934	0.510926				0.0706351	0.100696	1.10258	0.705001	0.337879	0.44308				1.375	59.9175	47.694	49.0814
0.15614	1.1215	0.8509	1.49156	0.224772	0.360596	0.495077				0.0928085	0.143171	0.855241	1.05634	0.456103	0.336335				1.377	59.6176	47.5066	48.8189
0.109927	0.866481	0.895832	1.33965	0.236512	0.228826	0.434423				0.0898313	0.102067	0.93531	1.18087	0.382909	0.325777				1.378	59.3176	47.2816	48.6314
0.126706	1.13942	0.996657	0.786769	0.213974	0.293042	0.404162				0.0727236	0.0907767	0.899341	0.993722	0.399217	0.429226				1.38	58.9801	47.0941	48.4064
0.122789	0.987105	1.25396	1.3696	0.174273	0.241854	0.555698				0.0763404	0.0718403	0.864317	1.3487	0.349317	0.195731				1.382	58.6802	46.8691	48.1815
0.13284	1.02634	1.00946	0.831151	0.206503	0.340011	0.445148				0.12296	0.0661539	1.03	1.09444	0.388023	0.482653				1.383	58.3802	46.6817	47.9565
0.128589	1.27317	1.09045	0.86263	0.145179	0.191363	0.448861				0.0883546	0.101706	0.91024	0.570615	0.354743	0.468597				1.385	58.0802	46.4942	47.7315
0.171327	1.39863	0.994574	0.865693	0.174231	0.237233	0.433465				0.125837	0.134224	0.833248	0.669829	0.264343	0.460354				1.387	57.7803	46.2692	47.5441
0.138796	0.672127	0.785986	0.735463	0.195459	0.251699	0.369707				0.0814977	0.110964	1.05298	0.954322	0.394723	0.266998				1.388	57.5178	46.0817	47.3191
0.168745	0.918971	1.40818	0.612644	0.215181	0.273303	0.44788				0.0664066	0.100247	1.05649	1.08029	0.36145	0.26395				1.39	57.2178	45.8943	47.0941
0.124084	0.998366	1.2904	1.16652	0.241108	0.294484	0.455725				0.0964727	0.0940866	1.07161	0.924709	0.270077	0.211278				1.392	56.9179	45.7068	46.9066
0.130242	1.11579	0.599297	0.798922	0.169597	0.273485	0.628002				0.0973238	0.09568	1.08409	0.896706	0.401325	0.275904				1.393	56.6179	45.4818	46.6817
0.134669	1.10464	0.995339	0.979493	0.176569	0.368415	0.417473				0.0942493	0.137221	1.17783	1.19747	0.32698	0.424576				1.395	56.3555	45.2943	46.4942
0.15574	1.07258	0.897097	0.859826	0.181346	0.21224	0.640938				0.0811511	0.130902	1.34219	0.618489	0.526534	0.320063				1.397	56.0555	45.1069	46.2692
0.117778	1.11201	1.30114	1.2784	0.227983	0.24579	0.423796				0.104753	0.0842665	1.15733	0.970827	0.479906	0.231609				1.398	55.793	44.9194	46.0817
0.155814	1.03791	1.44572	1.18947	0.237565	0.391355	0.575984				0.0917922	0.077588	1.13229	1.40054	0.251519	0.289085				1.4	55.4931	44.7319	45.8568
0.131096	1.09191	0.871858	1.36867	0.248176	0.256741	0.406239				0.0743353	0.0949277	0.743753	0.896122	0.375607	0.407947				1.402	55.2306	44.5069	45.6693
0.149072	1.01492	1.00721	0.667518	0.233081	0.206904	0.509673				0.0673383	0.0976924	0.749721	0.887811	0.355252	0.392748				1.403	54.9681	44.3195	45.4443
0.103468	1.14602	0.9386	1.12116	0.201327	0.233951	0.703523				0.0710072	0.089878	0.857806	0.844181	0.403266	0.430959				1.405	54.6682	44.132	45.2568
0.128122	0.902694	0.937323	0.937529	0.243367	0.209253	0.430813				0.105052	0.162116	1.50998	0.829133	0.250447	0.464537				1.407	54.4057	43.9445	45.0694
0.117248	0.951287	1.12834	1.09407	0.254274	0.159908	0.372198				0.0983296	0.0838164	1.25773	0.923461	0.466995	0.50932				1.408	54.1432	43.757	44.8444
0.111482	1.0183	1.27335	0.814168	0.139493	0.326736	0.513247				0.0887588	0.10699	0.854121	0.880502	0.371699	0.358629				1.41	53.8808	43.5695	44.6569
0.0965481	0.696704	0.895514	0.976749	0.144414	0.252904	0.341033				0.130351	0.115046	1.35866	0.859728	0.260817	0.360193				1.412	53.6183	43.3821	44.4694
0.137205	1.18461	1.32869	1.07378	0.174082	0.290532	0.452587				0.078388	0.184022	1.03474	1.034	0.292633	0.304355				1.413	53.3558	43.2321	44.282
0.0973059	0.809493	0.981507	0.918599	0.191224	0.236365	0.327419				0.1102	0.148898	1.35193	0.760882	0.364605	0.420323				1.415	53.0934	43.0446	44.057
0.141626	1.12827	0.965294	1.08778	0.149148	0.347147	0.426402				0.0822509	0.133205	0.884042	1.24297	0.238081	0.384953				1.417	52.8684	42.8571	43.8695
0.141386	1.19477	1.68787	0.914254	0.222493	0.248502	0.566164				0.102723	0.104062	0.951245	0.782014	0.267399	0.33371				1.418	52.6059	42.6697	43.682
0.115394	0.918221	1.01089	0.875816	0.218225	0.192193	0.382711				0.0707254	0.109326	1.11047	0.964236	0.396218	0.301028				1.42	52.3435	42.5197	43.4946
0.0996189	0.908934	1.14722	1.24144	0.275568	0.240339	0.378017				0.0718017	0.11906	0.891123	0.670097	0.448652	0.347086				1.422	52.1185	42.3322	43.3071
0.119764	0.704547	0.833141	0.737446	0.233784	0.315741	0.368125				0.109573	0.119738	0.789802	1.12518	0.289798	0.299101				1.423	51.856	42.1447	43.1196
0.189741	1.16042	1.08005	1.12785	0.221425	0.335488	0.440865				0.0751388	0.100405	0.892773	0.998856	0.395471	0.496638				1.425	51.6311	41.9948	42.9321
0.142356	1.34964	1.16178	1.06507	0.197488	0.31439	0.408617				0.0574851	0.102447	0.89729	1.03725	0.397146	0.31713				1.427	51.3686	41.8073	42.7447
0.102064	1.40822	1.30323	1.02009	0.165557	0.285202	0.410761				0.0940379	0.14461	0.802125	0.75162	0.289632	0.334228				1.428	51.1436	41.6198	42.5572
0.147559	0.931811	0.534998	0.926859	0.204277	0.301738	0.396338				0.099069	0.110307	0.952222	0.904128	0.265253	0.424322				1.43	50.8811	41.4698	42.3697
0.106454	1.08602	1.11095	1.01808	0.262672	0.208555	0.388269				0.086	0.0967251	0.898654	1.34862	0.27507	0.284272				1.432	50.6562	41.2823	42.2197
0.11251	1.02512	0.939163	1.13184	0.159489	0.239031	0.444775				0.081528	0.113269	1.15055	0.651926	0.300782	0.387606				1.433	50.4312	41.1324	42.0322
0.137551	1.06077	0.65165	1.25651	0.290254	0.251661	0.385295				0.0875796	0.102896	1.07253	0.7458	0.305762	0.400074				1.435	50.2062	40.9449	41.8448
0.137183	0.799151	1.10876	1.21181	0.239715	0.441003	0.453683				0.0938217	0.124736	1.38903	0.892851	0.289381	0.310389				1.437	49.9813	40.7949	41.6573
0.0978942	1.04491	1.00628	0.844002	0.190451	0.328432	0.456462				0.0909728	0.132831	0.955632	0.899697	0.298478	0.280461				1.438	49.7563	40.6449	41.5073
0.150711	1.24329	1.12252	1.03284	0.212834	0.338245	0.378377				0.0578158	0.11478	0.798477	1.05548	0.493967	0.523681				1.44	49.5313	40.4574	41.3198
0.17152	0.909533	1.19495	1.16167	0.203383	0.269825	0.240312				0.0838418	0.18689	1.08253	0.716963	0.444016	0.345718				1.442	49.3063	40.3075	41.1324
0.123367	1.09015	1.24088	1.49996	0.397349	0.222442	0.358953				0.11918	0.126503	0.992592	0.938202	0.488929	0.588565				1.443	49.0814	40.12	40.9824
0.146308	0.989808	1.43345	0.940131	0.220162	0.301597	0.349675				0.0717472	0.149795	0.983296	1.30688	0.358372	0.387856				1.445	48.8564	39.97	40.7949
0.145916	1.01297	0.926633	1.15105	0.23419	0.242338	0.46595				0.111301	0.0905986	1.01267	1.34068	0.289509	0.360498				1.447	48.6314	39.82	40.6449
0.122786	0.989563	0.730144	0.790967	0.274876	0.264477	0.281789				0.0607524	0.142951	0.972207	0.98935	0.317784	0.326008				1.448	48.4439	39.67	40.4574
0.105695	1.0679	0.843614	0.886168	0.241837	0.31921	0.415307				0.111298	0.134692	1.01606	0.937131	0.348855	0.392366				1.45	48.219	39.5201	40.3075
0.115156	1.01121	0.779932	0.879773	0.479914	0.429717	0.414542				0.0802881	0.159327	0.946708	0.75974	0.360655	0.421801				1.452	48.0315	39.3326	40.1575
0.116123	0.923802	0.846925	0.794189	0.239593	0.30147	0.386332				0.0703855	0.218915	1.44564	0.917202	0.348433	0.392701				1.453	47.8065	39.1826	39.97
0.109717	0.546103	1.00744	0.617877	0.395136	0.237314	0.499178				0.0739375	0.147031	1.33365	1.25325	0.336174	0.355926				1.455	47.5816	39.0326	39.82
0.15499	0.93444	1.46832	1.09961	0.307132	0.335755	0.330198				0.149419	0.118642	1.17316	0.761427	0.278972	0.386091				1.457	47.3941	38.8826	39.67
0.102354	1.21713	1.09356	0.917055	0.396249	0.465412	0.30283				0.0774494	0.134522	1.00997	1.17107	0.408867	0.358457				1.458	47.2066	38.7327	39.5201
0.106988	0.952841	1.00914	1.19778	0.201235	0.237197	0.293749				0.0788656	0.112297	1.76652	0.983541	0.37314	0.475747				1.46	46.9816	38.5827	39.3326
0.100651	1.05453	0.916985	0.92359	0.170459	0.313151	0.341575				0.0816251	0.135254	0.933634	0.995838	0.413395	0.328439				1.462	46.7942	38.3952	39.1826
0.120318	1.09085	1.20081	1.25208	0.2554	0.313137	0.40295				0.0913554	0.115364	0.986013	1.13991	0.274873	0.314765				1.463	46.5692	38.2452	39.0326
0.172596	0.855934	0.864968	1.0014	0.377827	0.307882	0.361664				0.0672674	0.143018	1.13844	0.734132	0.278809	0.287546				1.465	46.3817	38.0952	38.8826
0.096942	1.20909	1.16949	1.23427	0.350344	0.304315	0.34542				0.123893	0.109	1.09996	1.10185	0.296014	0.326272				1.467	46.1942	37.9453	38.7327
0.096342	1.03256	0.695028	1.54261	0.310387	0.279354	0.453981				0.0708527	0.137861	1.37795	0.823948	0.416296	0.614165				1.468	46.0067	37.7953	38.5827
0.16485	0.929872	0.951999	0.825712	0.517533	0.314964	0.345639				0.107476	0.12047	0.762591	1.01092	0.485819	0.281376				1.47	45.7818	37.6453	38.4327
0.109112	1.10734	0.719075	1.15627	0.335034	0.294796	0.361765				0.0600308	0.141872	1.12273	0.953311	0.28927	0.312701				1.472	45.5943	37.4953	38.2827
0.120712	0.797578	0.640791	1.31771	0.38744	0.19918	0.2843				0.069193	0.157497	0.863604	0.959803	0.343437	0.24178				1.473	45.4068	37.3453	38.1327
0.111575	1.07346	0.722579	0.823056	0.375141	0.203143	0.457532				0.0725561	0.0919511	0.957929	0.857556	0.312175	0.412351				1.475	45.2193	37.1953	37.9828
0.112695	1.04354	0.719022	0.97051	0.200899	0.295181	0.374531				0.0669398	0.0789608	1.16623	0.966939	0.330142	0.167961				1.477	45.0319	37.0829	37.8703
0.138506	0.506804	1.05762	0.869753	0.208343	0.426083	0.392176				0.0737128	0.127702	0.943388	0.743163	0.220704	0.279743				1.478	44.8444	36.9329	37.7203
0.155778	1.24603	0.81725	0.964581	0.233934	0.28016	0.451956				0.0877043	0.0755167	0.568035	0.949819	0.338537	0.275424				1.48	44.6569	36.7829	37.5703
0.110462	0.87775	1.35373	1.25869	0.229846	0.281424	0.358762				0.0511068	0.159585	1.02943	1.16455	0.268112	0.169208				1.482	44.4694	36.6329	37.4203
0.116948	1.01498	1.15329	0.72099	0.183343	0.266686	0.347698				0.0596449	0.104268	1.14732	0.741873	0.287612	0.118591				1.483	44.282	36.4829	37.3078
0.107502	0.967817	0.881547	1.249	0.19593	0.300265	0.368677				0.0594437	0.12444	1.05938	1.14126	0.310176	0.29183				1.485	44.0945	36.333	37.1579
0.130646	1.03405	1.5738	0.577445	0.223067	0.191747	0.361879				0.0615244	0.117345	0.951229	1.06287	0.24809	0.23936				1.487	43.907	36.183	37.0454
0.133399	0.54007	1.0294	0.907647	0.327204	0.270989	0.583634				0.090173	0.183411	1.22866	0.809211	0.319479	0.303539				1.488	43.7195	36.033	36.8954
0.129797	0.935777	0.935474	0.91298	0.42249	0.357329	0.520997				0.0860266	0.124665	0.95551	0.669	0.35848	0.307067				1.49	43.5321	35.9205	36.7829
0.159492	1.08581	0.873601	1.0591	0.347928	0.209199	0.385494				0.0749007	0.118931	1.56079	0.92104	0.267295	0.174754				1.492	43.3446	35.7705	36.6329
0.125909	0.872348	1.50463	0.959049	0.346587	0.301181	0.343681				0.0544631	0.147477	0.963955	1.19486	0.30916	0.277446				1.493	43.1571	35.6206	36.5204
0.105267	1.20047	1.09333	0.925693	0.329932	0.344542	0.317147				0.0738196	0.140018	1.03159	0.849878	0.403843	0.221127				1.495	42.9696	35.4706	36.3704
0.0844219	0.968292	0.868288	1.06291	0.281171	0.311339	0.452038				0.0543913	0.123092	0.957324	0.606831	0.432205	0.299913				1.497	42.7822	35.3206	36.258
0.180722	0.78933	1.06595	0.79472	0.265907	0.173646	0.502043				0.0473279	0.201706	0.950012	0.561452	0.316727	0.308047				1.498	42.5947	35.1706	36.108
0.106148	0.975336	1.43269	1.24448	0.255076	0.307986	0.343923				0.0800459	0.144507	1.0197	0.892731	0.320495	0.225313				1.5	42.4072	35.0581	35.9955
0.120005	1.20267	1.03702	1.41316	0.265355	0.328795	0.346184				0.0799006	0.129543	0.943221	0.735019	0.494449	0.20801				1.502	42.2572	34.9081	35.8455
0.109614	0.928536	1.28137	0.710577	0.285109	0.231384	0.394043				0.0779467	0.12898	0.678741	0.878931	0.332074	0.24827				1.503	42.0697	34.7582	35.733
0.106744	0.761349	1.48646	1.10425	0.252578	0.26549	0.45168				0.0674795	0.135613	1.09759	1.06595	0.294515	0.297467				1.505	41.8823	34.6457	35.6206
0.174848	1.18589	1.36367	1.5791	0.229465	0.249284	0.453495				0.067447	0.137224	1.20395	0.762	0.43377	0.272157				1.507	41.6948	34.4957	35.5081
0.114819	1.10026	0.574084	0.954447	0.17516	0.244098	0.425392				0.0615202	0.13615	1.04577	0.799825	0.409821	0.201058				1.508	41.5448	34.3457	35.3581
0.126956	1.05654	0.960444	1.03497	0.264859	0.237798	0.444669				0.0617432	0.128077	0.953048	1.02277	0.397673	0.266085				1.51	41.3573	34.2332	35.2456
0.131556	0.987279	1.41178	1.31391	0.365248	0.209216	0.359135				0.0672864	0.129232	1.0316	0.969359	0.376077	0.269001				1.512	41.1698	34.0832	35.1331
0.107441	1.10615	0.6473	0.838014	0.174862	0.262761	0.341057				0.0721574	0.1433	1.49262	1.18687	0.220884	0.292317				1.513	41.0199	33.9708	35.0206
0.143714	1.04228	1.43647	0.695503	0.228925	0.364884	0.410168				0.0801094	0.108993	1.11841	0.582223	0.232643	0.21101				1.515	40.8324	33.8208	34.9081
0.140737	0.884955	0.746986	1.0697	0.165718	0.305796	0.448713				0.0729022	0.0847908	0.9855	0.838783	0.335148	0.241838				1.517	40.6824	33.7083	34.7957
0.152888	1.04013	1.26674	1.10626	0.267528	0.307752	0.383881				0.0619138	0.121026	1.21451	0.982008	0.257239	0.300239				1.518	40.4949	33.5958	34.6832
0.141156	0.818485	0.75621	1.4325	0.16625	0.27799	0.399562				0.0586191	0.102117	1.20865	0.83855	0.305063	0.196789				1.52	40.345	33.4458	34.5707
0.107571	0.837318	0.964774	1.12769	0.228927	0.242015	0.468721				0.0772671	0.0960301	0.856774	0.812539	0.537183	0.281653				1.522	40.195	33.3333	34.4582
0.106449	1.00721	1.35395	1.15197	0.389187	0.270418	0.311188				0.076565	0.137968	1.06985	0.898742	0.399245	0.256787				1.523	40.0075	33.2208	34.3457
0.146716	1.11546	1.48409	1.11127	0.229283	0.261061	0.46323				0.0932677	0.0930618	0.788509	1.04496	0.47354	0.263234				1.525	39.8575	33.0709	34.2332
0.152455	0.864357	1.09984	1.58756	0.217661	0.287198	0.33363				0.0765052	0.131777	1.17686	1.08181	0.281728	0.308792				1.527	39.7075	32.9584	34.1207
0.116726	1.16015	1.09638	1.02918	0.376534	0.226295	0.330919				0.0830599	0.124375	1.31015	1.57725	0.403092	0.324254				1.528	39.5576	32.8459	34.0082
0.121925	1.04026	0.980877	1.17261	0.290285	0.275552	0.290905				0.116137	0.133372	1.32624	1.35956	0.326265	0.277313				1.53	39.3701	32.6959	33.8958
0.188176	0.698105	0.902963	1.15401	0.273764	0.42587	0.419527				0.0996549	0.11731	1.19587	0.961677	0.350858	0.218798				1.532	39.2201	32.5834	33.7833
0.114277	1.20656	1.6624	1.27536	0.183329	0.465105	0.355425				0.0605177	0.111494	1.16521	1.12175	0.237422	0.249579				1.533	39.0701	32.4709	33.6708
0.141699	0.904533	0.957174	1.34105	0.171954	0.297939	0.385311				0.0569133	0.124079	0.997447	0.914359	0.393275	0.242761				1.535	38.9201	32.3585	33.5583
0.170098	0.973026	0.598101	1.28018	0.201119	0.412281	0.373419				0.0776864	0.111344	1.28287	0.957301	0.371827	0.282132				1.537	38.7702	32.246	33.4458
0.100013	1.16718	1.12714	0.81017	0.205711	0.273645	0.319622				0.0736288	0.107183	1.07984	0.928068	0.353613	0.233157				1.538	38.5827	32.096	33.3333
0.149038	1.03373	1.51444	1.13188	0.236277	0.231132	0.336008				0.0751683	0.116403	0.972881	0.961446	0.196669	0.221074				1.54	38.4327	31.9835	33.2208
0.103209	1.13702	1.20555	1.05715	0.223042	0.306225	0.540511				0.0767512	0.143743	1.07625	0.964004	0.279229	0.173979				1.542	38.2827	31.871	33.1084
0.0967225	1.00221	1.42039	1.16269	0.193031	0.255556	0.168148				0.0655323	0.104247	1.07388	0.799976	0.294094	0.259437				1.543	38.1327	31.7585	32.9959
0.166519	0.971749	0.819667	0.980299	0.291533	0.375262	0.464492				0.0743191	0.102803	0.856393	0.731785	0.253864	0.170197				1.545	37.9828	31.646	32.9209
0.0806084	1.0818	1.30395	0.819065	0.369141	0.284264	0.42992				0.0865542	0.13454	0.932113	0.966098	0.31934	0.224038				1.547	37.8703	31.5336	32.8084
0.10527	0.974734	0.837128	1.12517	0.243313	0.38197	0.426234				0.0583581	0.116648	1.33037	0.926479	0.352435	0.134937				1.548	37.7203	31.4211	32.6959
0.141017	1.30227	1.14944	1.08567	0.207107	0.14268	0.257678				0.0677647	0.0980608	1.56791	0.989978	0.274575	0.355722				1.55	37.5703	31.3086	32.5834
0.126577	0.996468	1.49319	1.42414	0.252558	0.245531	0.520394				0.0775046	0.162955	0.973954	1.0081	0.224786	0.201415				1.552	37.4203	31.2336	32.5084
0.139831	1.24513	0.857276	1.30277	0.214861	0.202384	0.288753				0.0716221	0.101142	1.55326	0.883104	0.378513	0.229667				1.553	37.2703	31.1211	32.3959
0.141349	1.15736	1.47024	0.939576	0.301633	0.303813	0.268345				0.074763	0.122827	1.05842	0.81834	0.385663	0.191565				1.555	37.1204	31.0086	32.2835
0.0847371	0.930646	1.22004	1.47481	0.178199	0.171253	0.43933				0.0730916	0.0900297	1.48225	0.87699	0.400087	0.298224				1.557	37.0079	30.8961	32.2085
0.14915	1.13902	1.0154	0.992876	0.296831	0.162276	0.471031				0.0802897	0.137306	1.2968	0.71779	0.23271	0.307463				1.558	36.8579	30.7837	32.096
0.13089	1.2079	0.913132	0.991771	0.204901	0.38812	0.373312				0.0659883	0.0687078	1.20073	0.952382	0.309189	0.19197				1.56	36.7079	30.6712	31.9835
0.102462	1.102	1.37709	1.034	0.182596	0.297175	0.44482				0.0558152	0.120662	0.888539	0.926808	0.302852	0.191779				1.562	36.5954	30.5587	31.9085
0.105021	1.13941	0.82041	1.21706	0.168716	0.292136	0.41068				0.0750394	0.142062	1.10289	1.24043	0.294982	0.203771				1.563	36.4455	30.4837	31.796
0.142795	1.20578	0.714843	1.13727	0.251826	0.299878	0.381285				0.0895692	0.0740073	0.67538	1.1848	0.268271	0.17938				1.565	36.333	30.3712	31.721
0.140289	1.35925	1.13178	0.686888	0.264675	0.297913	0.33484				0.0634533	0.107923	0.950366	0.83783	0.385925	0.211686				1.567	36.183	30.2587	31.6086
0.136204	0.97394	1.28162	1.21839	0.253053	0.313503	0.325484				0.0762188	0.105533	1.28224	0.801391	0.23728	0.337063				1.568	36.0705	30.1462	31.5336
0.104789	0.922799	0.749708	1.10489	0.273739	0.258938	0.349243				0.100005	0.110115	1.47533	1.10151	0.357975	0.215677				1.57	35.9205	30.0712	31.4211
0.144953	1.08858	0.95948	1.51067	0.21581	0.220635	0.40354				0.0919221	0.117028	1.09294	0.865935	0.449165	0.198442				1.572	35.808	29.9588	31.3086
0.142282	1.21443	1.11027	1.29661	0.26562	0.302682	0.488339				0.0724796	0.14926	0.919814	0.98366	0.217076	0.249425				1.573	35.658	29.8463	31.2336
0.109965	1.10943	1.16473	1.54849	0.166157	0.32379	0.466568				0.0706074	0.0953988	1.55	1.15453	0.373152	0.285505				1.575	35.5456	29.7713	31.1211
0.10019	1.40992	1.24756	0.948808	0.330535	0.193601	0.408568				0.0736917	0.12411	0.981105	1.3574	0.377435	0.331509				1.577	35.4331	29.6588	31.0461
0.132977	1.33828	1.06771	1.82111	0.205666	0.333802	0.288039				0.0829559	0.126599	0.834071	1.07364	0.4357	0.339068				1.578	35.2831	29.5838	30.9336
0.111671	0.807686	1.25537	1.12487	0.293947	0.309018	0.46292				0.0735002	0.115784	1.44501	1.13473	0.359432	0.152829				1.58	35.1706	29.4713	30.8586
0.167586	0.997253	0.952278	1.25966	0.224797	0.329873	0.230005				0.0636501	0.126541	1.08556	0.875478	0.425977	0.248591				1.582	35.0581	29.3963	30.7837
0.10625	1.27809	0.780757	0.858506	0.29772	0.327394	0.314912				0.0714464	0.0903877	1.04344	0.907004	0.309471	0.236412				1.583	34.9081	29.2838	30.6712
0.121724	1.20319	1.16525	1.09993	0.280272	0.295812	0.334084				0.0831067	0.134128	0.75623	1.02514	0.298331	0.28345				1.585	34.7957	29.2089	30.5962
0.0942545	0.839719	1.42147	1.13356	0.275053	0.311267	0.291565				0.0709748	0.160255	1.37238	1.09516	0.380825	0.254849				1.587	34.6832	29.0964	30.4837
0.1194	0.991011	1.16917	1.44168	0.172066	0.277788	0.470089				0.0644433	0.10142	0.934207	0.97353	0.240025	0.148436				1.588	34.5707	29.0214	30.4087
0.171438	0.936243	1.12536	1.14278	0.212432	0.19191	0.339055				0.0697458	0.108784	1.16735	0.699177	0.319419	0.216352				1.59	34.4582	28.9089	30.3337
0.133778	1.22398	0.657186	1.39022	0.353266	0.258739	0.40891				0.0817306	0.116642	0.812743	0.679821	0.417625	0.210904				1.592	34.3457	28.8339	30.2212
0.172664	1.14962	0.859669	0.966718	0.15375	0.320144	0.543313				0.0938895	0.115681	0.819861	0.667875	0.303564	0.30069				1.593	34.2332	28.7214	30.1462
0.112202	1.09714	0.777092	0.975547	0.340336	0.24497	0.329397				0.062704	0.116372	0.984795	0.481194	0.276432	0.312035				1.595	34.1207	28.6464	30.0338
0.101773	1.35397	0.773465	1.21172	0.216407	0.31981	0.527379				0.0765898	0.120279	1.20568	0.824563	0.314488	0.197356				1.597	34.0082	28.5714	29.9588
0.152998	1.09142	1.42703	1.3045	0.217515	0.363123	0.412636				0.0785348	0.115314	1.03501	0.894832	0.394189	0.210275				1.598	33.8583	28.4589	29.8838
0.109986	0.80136	1.44855	1.13167	0.28582	0.292899	0.367656				0.0543095	0.109145	1.32034	0.869433	0.282767	0.18828				1.6	33.7458	28.3839	29.7713
0.116121	1.13648	0.69753	1.34037	0.35231	0.193821	0.326253				0.102718	0.128805	0.655096	0.743863	0.316036	0.236456				1.602	33.6333	28.2715	29.6963
0.154616	0.98349	1.08017	0.967021	0.243969	0.178247	0.355598				0.0695168	0.100623	0.496306	0.773296	0.26972	0.176037				1.603	33.5208	28.1965	29.5838
0.135913	1.42641	1.01466	0.968842	0.29537	0.268646	0.377641				0.093727	0.0952875	1.28483	0.99763	0.350023	0.210304				1.605	33.4458	28.1215	29.5088
0.116433	0.8187	1.30399	0.893879	0.293197	0.262504	0.326485				0.0716836	0.114654	1.14062	1.03967	0.240667	0.34146				1.607	33.3333	28.0465	29.3963
0.104174	0.791013	0.887203	1.40677	0.229597	0.328612	0.449388				0.0735826	0.156565	1.02077	0.640711	0.280363	0.180525				1.608	33.2208	27.934	29.3213
0.115266	1.40094	1.17133	0.96114	0.253706	0.405724	0.371999				0.0637157	0.0885214	1.0714	0.887325	0.294596	0.351583				1.61	33.1084	27.859	29.2463
0.147957	1.10249	1.01141	1.1787	0.32436	0.367742	0.36401				0.0602617	0.111899	0.790059	1.13412	0.255772	0.244353				1.612	32.9959	27.784	29.1339
0.153925	1.03737	1.06597	1.39316	0.221076	0.259859	0.41232				0.0670351	0.106384	0.893307	0.883506	0.188927	0.186527				1.613	32.8834	27.709	29.0589
0.102688	0.758241	1.27528	1.00137	0.308231	0.251568	0.28288				0.0667374	0.122521	1.00272	0.977749	0.293391	0.155467				1.615	32.7709	27.5966	28.9839
0.169598	1.18757	0.828281	1.33992	0.21358	0.342211	0.306886				0.0615464	0.10519	0.954743	0.933295	0.325806	0.15226				1.617	32.6959	27.5216	28.8714
0.140717	0.985358	1.31495	1.06612	0.329337	0.309214	0.444412				0.0960728	0.139246	0.974053	0.675996	0.198455	0.233951				1.618	32.5834	27.4466	28.7964
0.132463	0.984202	1.22065	1.6449	0.170802	0.303455	0.429609				0.0553257	0.135545	0.980241	0.716415	0.316205	0.220185				1.62	32.4709	27.3716	28.7214
0.136029	1.0413	0.658157	0.896205	0.275217	0.325739	0.396972				0.110534	0.121098	0.654394	0.813544	0.354707	0.308293				1.622	32.3585	27.2966	28.6089
0.162978	1.2015	1.2409	1.21339	0.196263	0.307487	0.379005				0.0898366	0.11789	0.588697	1.00158	0.285838	0.23126				1.623	32.246	27.1841	28.5339
0.133013	1.2267	1.3721	1.01933	0.254322	0.30645	0.329851				0.0653338	0.103688	1.22542	0.864719	0.201836	0.196726				1.625	32.171	27.1091	28.4589
0.117978	1.06291	0.942935	1.31194	0.311435	0.339634	0.512842				0.0866155	0.124007	1.46415	0.670609	0.231482	0.260314				1.627	32.0585	27.0341	28.3839
0.127235	0.726166	0.943927	1.16214	0.220223	0.268515	0.319969				0.0636811	0.12148	1.05999	0.835425	0.455473	0.246392				1.628	31.946	26.9591	28.2715
0.116949	0.98573	1.40899	1.60667	0.257231	0.366213	0.385032				0.0609214	0.138871	1.03695	0.710666	0.262972	0.190826				1.63	31.8335	26.8841	28.1965
0.115773	0.78744	1.03022	0.785123	0.339415	0.263919	0.270717				0.0754671	0.105634	1.01121	0.953017	0.244175	0.266908				1.632	31.7585	26.7717	28.1215
0.114065	0.939868	0.844479	0.884748	0.277621	0.275191	0.373646				0.0871067	0.093789	0.989849	0.848516	0.286361	0.160031				1.633	31.646	26.6967	28.009
0.134748	0.786986	0.756076	1.12237	0.236817	0.271494	0.346134				0.0642076	0.142244	1.10229	0.692397	0.199305	0.272038				1.635	31.5336	26.6217	27.934
0.154594	1.12067	1.32913	0.712927	0.267393	0.351174	0.313341				0.0619611	0.102771	1.42501	0.684611	0.285557	0.244054				1.637	31.4586	26.5467	27.859
0.14229	1.00189	1.03521	1.13774	0.280056	0.266269	0.29723				0.073833	0.0919208	0.685632	0.754645	0.270558	0.184273				1.638	31.3461	26.4717	27.784
0.12466	0.957346	1.45404	0.870927	0.217191	0.304048	0.359013				0.0498917	0.11028	1.2969	1.01842	0.273452	0.194594				1.64	31.2336	26.3967	27.6715
0.150018	1.32706	1.25997	1.84928	0.204807	0.251636	0.281204				0.0998235	0.114111	0.761547	0.690935	0.253503	0.227223				1.642	31.1586	26.3217	27.5966
0.151131	1.37478	1.31787	1.30831	0.211655	0.316876	0.481803				0.081821	0.0986388	0.996059	0.904133	0.351701	0.20049				1.643	31.0461	26.2467	27.5216
0.127502	1.25742	1.38265	1.03638	0.232551	0.275303	0.404258				0.0936565	0.0894912	0.85797	0.658082	0.246097	0.17013				1.645	30.9711	26.1717	27.4466
0.148248	0.926335	1.03	0.874651	0.314663	0.232232	0.333372				0.099779	0.0999729	1.19351	0.961454	0.29478	0.213739				1.647	30.8586	26.0967	27.3341
0.0934952	1.05936	1.12504	0.760463	0.332473	0.247669	0.337209				0.0933463	0.169838	1.20597	0.641827	0.212612	0.214698				1.648	30.7837	26.0218	27.2591
0.117254	0.705273	1.27949	1.03629	0.356724	0.27774	0.3541				0.0951019	0.110763	1.11938	0.880784	0.223077	0.2821				1.65	30.6712	25.9468	27.1841
0.10526	1.13509	0.87972	1.07613	0.247942	0.211412	0.200204				0.083584	0.0946746	1.09594	0.974476	0.31534	0.270182				1.652	30.5962	25.9093	27.1091
0.125848	0.926576	1.07684	1.02289	0.21288	0.281894	0.392985				0.0668702	0.104129	0.687193	0.972157	0.34405	0.224757				1.653	30.4837	25.8343	27.0341
0.154697	1.21709	1.33061	1.57172	0.242635	0.303279	0.340592				0.0805141	0.116372	0.992218	0.686963	0.269058	0.242317				1.655	30.4087	25.7593	26.9591
0.143258	1.21001	1.07696	1.08514	0.24759	0.166314	0.376207				0.0528401	0.108028	0.833908	0.731966	0.233807	0.210901				1.657	30.3337	25.6843	26.8841
0.112551	0.988202	1.07098	1.2611	0.317132	0.358171	0.316207				0.0723769	0.0958812	0.645162	0.843673	0.246991	0.186734				1.658	30.2212	25.6093	26.7717
0.0909684	1.12019	1.10075	0.602462	0.278046	0.272794	0.342569				0.0760985	0.0911548	0.941934	0.911014	0.271412	0.275618				1.66	30.1462	25.5343	26.6967
0.147377	1.20794	1.10527	1.3155	0.242652	0.212788	0.46982				0.0789241	0.108606	0.850195	0.795965	0.190685	0.251649				1.662	30.0338	25.4593	26.6217
0.145169	1.04556	1.2042	1.10583	0.138246	0.440584	0.200037				0.0728811	0.206937	1.21993	1.02667	0.224561	0.174171				1.663	29.9588	25.3843	26.5467
0.131292	1.12479	1.14172	1.18017	0.257006	0.267371	0.267515				0.0683215	0.117101	0.849803	0.66059	0.290686	0.218539				1.665	29.8463	25.3093	26.4717
0.122165	1.17622	1.14563	1.28553	0.150163	0.251119	0.536334				0.0757162	0.132329	1.00946	1.09645	0.183261	0.232685				1.667	29.7713	25.2718	26.3967
0.115734	1.3057	0.866618	1.14948	0.275242	0.228796	0.443227				0.0679869	0.0867532	1.08989	0.966195	0.239808	0.25744				1.668	29.6963	25.1969	26.3217
0.100999	1.06288	1.18643	1.18286	0.213915	0.300712	0.350351				0.0781994	0.0924236	1.30475	0.847558	0.30842	0.279255				1.67	29.5838	25.1219	26.2092
0.0981685	1.26564	1.42968	0.806993	0.248821	0.283342	0.373226				0.0699731	0.165606	1.04661	1.28602	0.421861	0.305529				1.672	29.5088	25.0469	26.1342
0.120587	0.917535	0.792951	1.43545	0.389925	0.266732	0.322941				0.111816	0.0853395	1.06374	0.981721	0.247211	0.287551				1.673	29.3963	24.9719	26.0592
0.118459	0.823525	1.31558	1.26121	0.289953	0.461817	0.511584				0.0661145	0.0811	0.753539	0.6422	0.280906	0.160109				1.675	29.3213	24.8969	25.9842
0.120283	0.954773	1.28856	1.09267	0.228919	0.28335	0.34593				0.0439096	0.106666	0.792608	1.12493	0.217296	0.147253				1.677	29.2463	24.8594	25.9093
0.115634	0.585633	1.07706	1.25323	0.324252	0.215759	0.640159				0.0503982	0.0999983	1.11769	0.923597	0.228469	0.277814				1.678	29.1339	24.7844	25.8343
0.118134	1.10427	0.862219	1.47287	0.236215	0.25064	0.245157				0.0567924	0.0992502	0.825569	0.986555	0.316495	0.512324				1.68	29.0589	24.7094	25.7218
0.109452	0.682573	1.10451	1.33874	0.246914	0.197955	0.280393				0.0966223	0.120887	1.06848	1.00858	0.323814	0.174399				1.682	28.9839	24.6344	25.6468
0.142121	0.9901	1.14306	1.4276	0.265143	0.266783	0.281083				0.0868296	0.0958425	0.724039	0.853535	0.24828	0.2118				1.683	28.9089	24.5969	25.5718
0.132952	0.915806	1.35494	1.40757	0.222058	0.293137	0.253959				0.0775932	0.220965	1.16969	0.782166	0.25575	0.356168				1.685	28.7964	24.5219	25.4968
0.134134	1.31744	0.867578	0.974533	0.340548	0.369061	0.361484				0.0554556	0.128997	1.05371	0.801191	0.263458	0.184154				1.687	28.7214	24.4469	25.4218
0.171485	1.21197	0.88066	1.34852	0.244027	0.269382	0.342325				0.069122	0.112782	1.03559	1.0878	0.217455	0.178979				1.688	28.6464	24.3719	25.3468
0.168924	0.970942	1.42975	0.961945	0.300955	0.338795	0.242345				0.0487195	0.103099	1.19276	0.606817	0.268878	0.392354				1.69	28.5714	24.3345	25.2718
0.119088	0.969865	0.933863	1.44624	0.253088	0.283016	0.284293				0.100086	0.133972	0.973063	0.910985	0.224138	0.26703				1.692	28.4589	24.2595	25.1969
0.197875	0.876801	0.919301	1.48386	0.189205	0.133158	0.502813				0.0573326	0.109	0.898017	0.601757	0.228417	0.252327				1.693	28.3839	24.1845	25.1219
0.16189	1.03669	1.20991	1.25976	0.232648	0.24913	0.4042				0.0794256	0.101362	1.16045	0.743284	0.277422	0.257869				1.695	28.309	24.1095	25.0469
0.104273	1.19614	0.908624	1.42773	0.219355	0.249358	0.216196				0.0631049	0.11256	0.740532	1.42106	0.181972	0.300435				1.697	28.234	24.072	24.9719
0.131796	1.21693	0.970493	1.21256	0.240395	0.283883	0.271829				0.0644494	0.169799	0.635425	0.724564	0.201053	0.265401				1.698	28.159	23.997	24.8969
0.124657	1.267	0.775484	1.48332	0.201263	0.298998	0.271009				0.0749784	0.127958	1.42678	0.850469	0.197053	0.250943				1.7	28.084	23.922	24.8219
0.131249	1.19273	0.740256	1.0717	0.228691	0.386926	0.289732				0.105853	0.128917	0.815777	0.920765	0.297144	0.226921				1.702	27.9715	23.8845	24.7844
0.142445	0.790133	1.28167	1.16674	0.199521	0.233213	0.332374				0.0780745	0.124941	0.819671	0.763459	0.317829	0.217457				1.703	27.8965	23.8095	24.7094
0.109758	0.983557	1.38384	1.59083	0.236739	0.302935	0.30537				0.0620053	0.128714	1.33128	0.814437	0.238519	0.231139				1.705	27.8215	23.7345	24.6344
0.123131	1.07712	1.19417	1.27959	0.281096	0.380835	0.375219				0.0800041	0.104459	1.3142	0.951149	0.209997	0.289011				1.707	27.7465	23.697	24.5594
0.161413	0.690514	1.33998	1.47131	0.268674	0.205148	0.504822				0.0616399	0.0944585	1.06114	0.973794	0.27944	0.176938				1.708	27.6715	23.6221	24.4844
0.136061	0.924844	0.975181	1.16397	0.215042	0.262916	0.34819				0.0831244	0.13077	1.29033	0.673846	0.176382	0.203926				1.71	27.5966	23.5846	24.4469
0.123148	0.906069	1.57066	1.08071	0.154898	0.38411	0.383621				0.0764786	0.0925732	0.896473	0.765426	0.321633	0.224191				1.712	27.5216	23.5096	24.3719
0.116089	1.11889	1.24983	0.982859	0.32991	0.210078	0.36542				0.0822193	0.0919051	1.10441	1.11198	0.157152	0.354737				1.713	27.4466	23.4721	24.297
0.117666	0.770005	1.22034	1.30427	0.200591	0.271842	0.44639				0.0803322	0.115173	0.895206	1.19893	0.296274	0.183991				1.715	27.3716	23.3971	24.222
0.206271	0.95997	0.876166	1.37327	0.181787	0.244121	0.342449				0.0648801	0.116775	1.08505	0.943295	0.302574	0.190852				1.717	27.2966	23.3596	24.1845
0.127076	0.766332	1.13825	1.3132	0.247666	0.335966	0.419888				0.0720525	0.120134	0.809615	0.998666	0.25445	0.359017				1.718	27.2216	23.2846	24.1095
0.134284	0.743222	1.11452	1.28719	0.28253	0.210391	0.470696				0.0573756	0.172156	0.924497	0.802136	0.225491	0.354313				1.72	27.1466	23.2471	24.0345
0.142833	1.11142	1.07933	1.49485	0.18601	0.341502	0.391934				0.0904028	0.118027	0.875238	1.16425	0.326096	0.255441				1.722	27.0341	23.1721	23.997
0.190322	1.25526	0.912508	1.33758	0.157575	0.186566	0.371019				0.0703333	0.115196	0.808798	1.0509	0.168792	0.270253				1.723	26.9591	23.1346	23.922
0.122726	0.99089	1.29893	0.932744	0.221763	0.299223	0.249019				0.0681307	0.103104	0.811931	0.744351	0.225073	0.230513				1.725	26.8841	23.0596	23.8845
0.177474	0.903733	1.24438	1.63804	0.251507	0.316124	0.394021				0.0637212	0.105271	0.851322	0.956712	0.197766	0.373964				1.727	26.8091	23.0221	23.8095
0.151197	0.823451	1.25143	1.23998	0.238849	0.214487	0.378113				0.0613362	0.109579	1.13383	0.741385	0.193764	0.467204				1.728	26.7342	22.9471	23.7345
0.111688	0.987491	1.32263	1.41403	0.249008	0.390617	0.434881				0.0875354	0.0961454	1.04707	1.07723	0.237018	0.250759				1.73	26.6592	22.9096	23.697
0.135779	1.28368	1.18086	1.0083	0.229188	0.278376	0.343939				0.0652272	0.0897024	0.752009	0.973142	0.179039	0.158345				1.732	26.5842	22.8721	23.6221
0.125125	1.03806	0.776277	1.66853	0.305962	0.194562	0.35165				0.0830722	0.0972055	0.748143	1.19195	0.259479	0.191334				1.733	26.5092	22.7971	23.5471
0.173603	0.98309	1.1339	1.4122	0.157343	0.364618	0.3835				0.0712718	0.106044	1.13613	0.666762	0.23549	0.280647				1.735	26.4342	22.7597	23.5096
0.198445	0.903364	0.923175	1.66815	0.152998	0.305557	0.429756				0.0679704	0.0800355	0.853183	0.767333	0.259825	0.252024				1.737	26.3592	22.6847	23.4346
0.120537	0.576264	1.23152	1.42378	0.312345	0.283909	0.38363				0.0654146	0.0878472	0.89955	0.879581	0.240625	0.241625				1.738	26.2842	22.6472	23.3971
0.143333	0.83956	0.978063	1.40268	0.268518	0.313683	0.420971				0.0834207	0.0841359	0.852342	0.637723	0.273441	0.224694				1.74	26.2092	22.6097	23.3221
0.149647	0.814071	0.983157	1.31855	0.26076	0.378056	0.429259				0.0777655	0.0837608	0.670279	1.02745	0.191576	0.20894				1.742	26.1342	22.5347	23.2471
0.129617	0.949079	1.14578	0.908893	0.369412	0.433732	0.337135				0.0706027	0.0918027	0.887569	0.519456	0.250782	0.24991				1.743	26.0592	22.4972	23.2096
0.125644	0.946636	1.18387	1.27476	0.232708	0.463344	0.321989				0.0864158	0.116086	0.957081	0.753339	0.16648	0.278186				1.745	25.9842	22.4597	23.1721
0.157925	1.02927	1.01882	1.05514	0.231506	0.353261	0.322854				0.0697588	0.0852436	0.801999	0.710724	0.258067	0.342878				1.747	25.9093	22.3847	23.0971
0.118831	1.24593	1.21505	1.19405	0.254283	0.32329	0.175064				0.0904585	0.0898429	1.15743	0.765502	0.237915	0.209356				1.748	25.8343	22.3472	23.0596
0.165989	1.05381	1.14813	1.06937	0.283975	0.429353	0.449511				0.0680952	0.119099	0.883533	0.71175	0.355622	0.216774				1.75	25.7593	22.3097	22.9846
0.143528	0.939943	1.2903	1.21706	0.279029	0.480505	0.411603				0.0637858	0.0837939	1.68465	0.826626	0.26278	0.195305				1.752	25.6843	22.2722	22.9471
0.131997	0.788917	0.820545	0.954347	0.260921	0.275039	0.270538				0.0711662	0.0920731	1.15053	0.720698	0.179653	0.251068				1.753	25.6093	22.2347	22.8721
0.114494	1.16503	0.891666	1.30691	0.221463	0.285063	0.354841				0.101052	0.0932439	1.22246	1.33161	0.162724	0.290055				1.755	25.5343	22.1597	22.8346
0.152231	1.24675	0.733439	0.946832	0.173934	0.248863	0.585603				0.0588681	0.0930434	1.06478	1.09171	0.28714	0.230131				1.757	25.4593	22.1222	22.7597
0.151131	1.21722	1.06035	0.982805	0.208307	0.42404	0.288828				0.0805668	0.126999	1.33978	1.07386	0.290204	0.307616				1.758	25.4218	22.0847	22.7222
0.133538	0.881748	1.12525	1.16724	0.279296	0.381569	0.337738				0.101009	0.118882	1.10295	0.787189	0.288374	0.25899				1.76	25.3468	22.0472	22.6472
0.130998	1.05935	0.801305	0.856692	0.275414	0.280081	0.368514				0.061187	0.0810928	0.887044	0.949391	0.196661	0.248232				1.762	25.2718	22.0098	22.6097
0.204881	1.13048	0.748454	1.10352	0.368314	0.276437	0.342739				0.0768454	0.0979767	1.11909	0.766283	0.257941	0.218355				1.763	25.1969	21.9348	22.5347
0.194753	1.01117	0.865376	0.889542	0.206542	0.316805	0.290086				0.0681043	0.0962797	0.828565	0.98085	0.333978	0.278015				1.765	25.1219	21.8973	22.4972
0.271185	0.935437	0.778955	1.34154	0.255154	0.296094	0.327374				0.0983634	0.109696	1.04623	1.53741	0.244878	0.192305				1.767	25.0469	21.8598	22.4222
0.167101	1.10715	0.736876	1.21668	0.250166	0.300831	0.471774				0.053573	0.118989	0.855592	0.917915	0.197588	0.227898				1.768	24.9719	21.8223	22.3847
0.135293	1.13069	1.18937	1.52512	0.256262	0.403911	0.325669				0.0630131	0.0709268	0.687866	1.31549	0.318193	0.193354				1.77	24.8969	21.7848	22.3472
0.12286	0.972565	0.803409	1.01948	0.230705	0.288097	0.391373				0.0666344	0.102363	1.16115	1.16918	0.237339	0.315494				1.772	24.8219	21.7473	22.2722
0.137679	1.37868	0.988996	0.905554	0.178651	0.434051	0.36595				0.0629446	0.115656	0.726492	0.659738	0.181283	0.167024				1.773	24.7844	21.6723	22.2347
0.19708	1.11812	1.04502	1.25039	0.275242	0.403698	0.313077				0.0949327	0.120172	0.78386	0.777208	0.183919	0.270082				1.775	24.7094	21.6348	22.1597
0.135987	1.17714	0.817914	1.156	0.249943	0.418375	0.389779				0.0707083	0.110314	0.981306	1.13258	0.176162	0.20718				1.777	24.6344	21.5973	22.1222
0.114598	0.925335	0.752479	0.665816	0.335841	0.242978	0.400954				0.0727681	0.083386	1.32936	1.41783	0.219384	0.188052				1.778	24.5594	21.5598	22.0847
0.11558	1.45976	1.01512	1.06939	0.270295	0.308397	0.479032				0.0511082	0.0769478	0.876877	0.800489	0.188671	0.134621				1.78	24.4844	21.5223	22.0098
0.13684	0.82296	1.11601	0.937634	0.469071	0.270139	0.478481				0.0756891	0.0909005	1.12544	0.778696	0.162186	0.243002				1.782	24.4469	21.4848	21.9722
0.167806	1.01369	0.711463	1.03696	0.217016	0.434865	0.551483				0.0532305	0.121225	1.28725	1.12229	0.190138	0.288761				1.783	24.3719	21.4473	21.9348
0.204616	1.46736	1.05983	0.89813	0.199237	0.406424	0.387688				0.0562177	0.118891	0.627909	1.17621	0.214132	0.264843				1.785	24.297	21.4098	21.8598
0.172754	1.06185	0.839947	1.03692	0.306982	0.400542	0.279188				0.0602548	0.124956	0.909296	1.06352	0.174276	0.23451				1.787	24.222	21.3723	21.8223
0.106321	1.07231	0.975585	1.2686	0.184894	0.31134	0.439093				0.067016	0.128571	1.19881	0.84336	0.335487	0.262235				1.788	24.1845	21.3348	21.7848
0.176085	1.10494	1.12229	0.914439	0.319832	0.291779	0.482548				0.059441	0.127608	0.752318	1.02529	0.242274	0.217229				1.79	24.1095	21.2973	21.7473
0.173022	1.22572	1.05086	0.87613	0.156572	0.523217	0.346392				0.0561231	0.112473	0.739031	1.02209	0.204151	0.255409				1.792	24.0345	21.2598	21.6723
0.135741	1.30429	0.80001	1.24161	0.155548	0.293794	0.487072				0.0816185	0.176591	0.787193	0.832288	0.237572	0.244169				1.793	23.9595	21.2223	21.6348
0.192642	1.05739	0.750664	1.37542	0.219531	0.292339	0.455649				0.057434	0.110685	0.968679	0.998509	0.221512	0.208235				1.795	23.922	21.2223	21.5973
0.129135	1.06108	1.05701	1.03243	0.221311	0.289209	0.294076				0.0614508	0.106214	0.789857	0.887741	0.210776	0.290846				1.797	23.847	21.1849	21.5598
0.161027	1.06919	1.44105	1.05192	0.344422	0.306192	0.557797				0.069229	0.111164	1.47443	1.06707	0.294271	0.299241				1.798	23.772	21.1474	21.4848
0.193063	1.4185	0.75652	1.29365	0.207545	0.291989	0.27591				0.0663251	0.0739944	1.01781	0.876189	0.253294	0.275947				1.8	23.7345	21.1099	21.4473
0.112904	0.914652	0.963093	1.23198	0.202805	0.240541	0.441609				0.04569	0.0910984	0.95541	0.714935	0.177248	0.285534				1.802	23.6595	21.0724	21.4098
0.102998	1.03457	1.3345	1.01163	0.203356	0.347663	0.517961				0.0639816	0.104731	0.664894	1.1759	0.212015	0.279896				1.803	23.6221	21.0349	21.3723
0.139334	1.25051	0.702949	0.976105	0.366465	0.283002	0.570294				0.0857516	0.0819126	0.767067	1.06628	0.183451	0.280634				1.805	23.5471	20.9974	21.2973
0.112686	1.39559	0.830941	1.05611	0.213476	0.285323	0.538486				0.0947376	0.114131	0.983938	0.940641	0.237054	0.218431				1.807	23.4721	20.9599	21.2598
0.0985433	1.25865	0.69545	0.938088	0.206124	0.263894	0.354442				0.0603826	0.101521	0.575209	1.08994	0.192183	0.260337				1.808	23.4346	20.9224	21.2223
0.104072	1.25328	0.685193	1.08395	0.149521	0.262937	0.402972				0.0851031	0.073083	0.907245	0.697158	0.267853	0.346971				1.81	23.3596	20.8849	21.1849
0.231638	0.990554	0.81344	1.37167	0.212493	0.305192	0.492878				0.0600853	0.0863396	1.16394	0.853623	0.278223	0.248869				1.812	23.3221	20.8474	21.1474
0.138334	0.841132	1.26331	1.05147	0.264141	0.26285	0.444887				0.0604067	0.101036	0.808992	0.711411	0.287919	0.453761				1.813	23.2471	20.8099	21.1099
0.164119	1.22587	0.859086	1.06313	0.431763	0.250631	0.396562				0.0690176	0.100409	0.853666	1.05672	0.241762	0.280454				1.815	23.2096	20.7724	21.0724
0.174413	0.903909	0.757155	1.35438	0.205366	0.271311	0.309096				0.0466299	0.138346	1.08859	0.596746	0.22276	0.253353				1.817	23.1346	20.7349	20.9974
0.166685	0.756781	0.970198	0.809062	0.253888	0.347527	0.392164				0.0671169	0.0959782	0.72412	1.07431	0.200855	0.209452				1.818	23.0971	20.6974	20.9599
0.135295	1.23639	1.40055	1.40143	0.191594	0.288734	0.42113				0.0812132	0.098215	1.04522	0.841015	0.152746	0.226077				1.82	23.0221	20.6599	20.9224
0.152498	0.885387	0.905248	1.19679	0.199337	0.349251	0.444844				0.0623522	0.0795325	0.883216	1.0883	0.241643	0.177177				1.822	22.9471	20.6224	20.8849
0.303852	0.919944	0.815135	0.805659	0.184205	0.327438	0.395417				0.0559143	0.0885881	0.905043	0.707658	0.247109	0.183137				1.823	22.9096	20.6224	20.8474
0.185479	1.07232	1.2144	1.12674	0.224298	0.285343	0.329849				0.0670844	0.137831	0.88878	0.542653	0.265547	0.240144				1.825	22.8721	20.5849	20.8099
0.169967	1.13387	0.902339	0.941337	0.272553	0.293938	0.433529				0.0646486	0.0857936	0.826291	1.15444	0.220366	0.333721				1.827	22.7971	20.5474	20.7724
0.165228	1.16862	0.882048	0.989951	0.312	0.334319	0.27701				0.0853424	0.0774228	0.839684	0.838001	0.225626	0.264414				1.828	22.7597	20.5099	20.7349
0.13817	0.788216	0.933797	1.18002	0.212445	0.317983	0.434492				0.0693084	0.103408	0.780009	0.950852	0.310968	0.2318				1.83	22.6847	20.4724	20.6974
0.171788	1.15481	0.807997	1.39585	0.219999	0.383684	0.503221				0.0568886	0.0828231	1.17118	0.926452	0.280429	0.202749				1.832	22.6472	20.435	20.6599
0.21678	0.8029	1.33026	1.08885	0.250626	0.286556	0.318197				0.0679405	0.118222	1.32331	0.741662	0.260512	0.184732				1.833	22.5722	20.3974	20.6224
0.198121	1.24326	1.22145	1.08284	0.149686	0.171639	0.335301				0.0612542	0.0815456	1.24393	0.927016	0.294759	0.151832				1.835	22.5347	20.3974	20.5849
0.213815	0.797208	1.07001	0.864585	0.286793	0.295954	0.306052				0.0629428	0.102928	1.05292	0.675289	0.208023	0.114617				1.837	22.4597	20.36	20.5474
0.23132	0.828707	1.18721	1.00637	0.245574	0.345825	0.495416				0.0827545	0.104401	1.31874	1.0375	0.219655	0.253595				1.838	22.4222	20.3225	20.5099
0.161321	1.09081	0.854299	1.31722	0.174406	0.292648	0.398186				0.0559505	0.141181	1.10521	0.830038	0.243861	0.19185				1.84	22.3472	20.285	20.4724
0.111945	0.987798	1.59249	1.43271	0.209271	0.288218	0.494884				0.0786069	0.104717	0.759255	1.09079	0.358003	0.263194				1.842	22.3097	20.285	20.435
0.150747	0.985495	0.913418	0.919363	0.213348	0.276504	0.46878				0.065736	0.0886023	1.02465	1.10869	0.203567	0.222786				1.843	22.2722	20.2475	20.435
0.129564	0.781752	0.766194	1.2673	0.277636	0.322828	0.435015				0.053849	0.17065	0.831024	0.748312	0.188616	0.188416				1.845	22.2347	20.21	20.3974
0.151824	0.863349	0.709909	0.986758	0.204508	0.251201	0.390965				0.0453885	0.0980903	0.879943	1.32639	0.24067	0.186301				1.847	22.1597	20.21	20.36
0.205446	0.884594	1.12853	1.20434	0.226884	0.237784	0.343692				0.0557109	0.128423	1.20527	1.03348	0.251277	0.191628				1.848	22.1222	20.1725	20.3225
0.163673	0.797818	1.05412	0.894221	0.210877	0.446562	0.411314				0.0662082	0.111765	0.723679	1.27453	0.220974	0.232723				1.85	22.0847	20.135	20.285
0.131194	1.02803	0.785588	1.57143	0.249519	0.204292	0.376175				0.0689563	0.119535	0.865355	1.30005	0.173284	0.235495				1.852	22.0098	20.135	20.2475
0.141957	0.885312	0.761266	1.33382	0.242369	0.287104	0.408265				0.0477583	0.121777	1.11712	1.28309	0.191041	0.208027				1.853	21.9722	20.0975	20.21
0.162812	1.13195	0.678321	1.24919	0.224502	0.280534	0.516109				0.0685545	0.144405	0.968431	0.882447	0.203	0.240842				1.855	21.9348	20.0975	20.21
0.222862	0.92819	1.4	1.24304	0.255598	0.366501	0.314735				0.0693687	0.124149	0.982614	1.24212	0.370758	0.248402				1.857	21.8973	20.06	20.1725
0.165282	0.972124	1.19934	1.40728	0.169061	0.244475	0.419244				0.0677502	0.167915	0.930247	0.938655	0.175851	0.220425				1.858	21.8223	20.0225	20.135
0.174839	1.1363	1.23715	1.16234	0.266351	0.274588	0.40422				0.0711095	0.186745	0.88579	0.767207	0.22959	0.299184				1.86	21.7848	20.0225	20.0975
0.142406	0.762024	0.893115	1.08649	0.350704	0.242207	0.416598				0.0981238	0.153855	1.3155	0.961756	0.186491	0.243069				1.862	21.7473	19.985	20.0975
0.0995041	1.03798	0.848928	0.979576	0.253785	0.364907	0.352552				0.0684305	0.15878	1.13824	0.697186	0.252876	0.228226				1.863	21.6723	19.985	20.06
0.15776	0.866415	1.19927	1.20309	0.262607	0.259827	0.357783				0.0680766	0.125685	0.965939	1.04147	0.254425	0.35272				1.865	21.6348	19.9475	20.0225
0.170013	0.908242	0.834245	1.18289	0.255164	0.327136	0.387201				0.0534853	0.13336	0.922719	1.04093	0.334502	0.178014				1.867	21.5973	19.9475	20.0225
0.120739	0.927231	1.01422	1.06848	0.137529	0.257156	0.467158				0.0617688	0.11643	1.00675	1.025	0.270374	0.190434				1.868	21.5598	19.91	19.985
0.160268	0.756919	1.00763	1.89969	0.23403	0.263705	0.282214				0.0996997	0.150074	0.804621	1.25224	0.191351	0.243919				1.87	21.4848	19.91	19.9475
0.139943	1.01723	1.02388	1.54337	0.252796	0.452547	0.479047				0.0524554	0.137994	1.04206	0.902386	0.213561	0.228073				1.872	21.4473	19.8725	19.91
0.162832	0.978627	1.3245	1.0789	0.216909	0.345553	0.474006				0.0520498	0.132378	1.05137	0.867154	0.236599	0.195127				1.873	21.4098	19.8725	19.91
0.124562	0.958523	1.08972	1.06228	0.300488	0.293798	0.386487				0.0663705	0.100468	0.905863	1.43757	0.238046	0.226275				1.875	21.3723	19.835	19.8725
0.165735	0.689786	0.335331	1.01248	0.261379	0.342907	0.350922				0.0566161	0.0955211	0.955672	1.06456	0.290471	0.17847				1.877	21.2973	19.835	19.835
0.130708	0.779852	0.545023	1.06425	0.22919	0.288424	0.445439				0.0608735	0.130559	1.09892	0.919907	0.243898	0.180169				1.878	21.2598	19.835	19.835
0.16041	0.697954	1.0724	1.21964	0.250658	0.261368	0.570102				0.070611	0.106046	1.1229	1.06509	0.278617	0.178627				1.88	21.2223	19.835	19.7975
0.152355	0.82654	0.933237	1.42779	0.288627	0.2925	0.498146				0.0599521	0.156325	0.837702	0.916977	0.239472	0.261738				1.882	21.1849	19.7975	19.7975
0.171267	0.867923	1.53095	1.3085	0.269701	0.344354	0.387582				0.0463433	0.119824	0.804096	1.17458	0.187938	0.199813				1.883	21.1474	19.7975	19.76
0.128022	0.704781	0.641391	1.02861	0.268215	0.326468	0.372289				0.0601157	0.129813	0.75981	1.20079	0.239127	0.209222				1.885	21.1099	19.7975	19.76
0.131375	0.933553	1.02592	1.16028	0.203056	0.284168	0.554147				0.0662522	0.128483	1.06451	1.13289	0.214409	0.410431				1.887	21.0349	19.7975	19.7225
0.185886	0.942869	1.51804	1.07341	0.301539	0.253521	0.421431				0.0520235	0.248345	0.861922	0.931632	0.135195	0.181864				1.888	20.9974	19.76	19.685
0.167988	1.24891	0.566893	0.941148	0.283157	0.319663	0.438085				0.0815819	0.149453	0.760591	1.0394	0.268441	0.232071				1.89	20.9599	19.76	19.685
0.111498	1.01038	1.27216	1.14537	0.273702	0.544488	0.444146				0.0546203	0.108657	0.95274	1.36686	0.267698	0.229021				1.892	20.9224	19.76	19.6475
0.171883	0.932746	0.712497	1.4327	0.299585	0.391792	0.395363				0.0641865	0.148006	1.58274	0.838403	0.180896	0.303926				1.893	20.8849	19.76	19.6475
0.180878	1.04669	0.734668	1.26552	0.181831	0.302961	0.416261				0.066512	0.110097	0.604513	1.08457	0.186127	0.296868				1.895	20.8474	19.76	19.6101
0.215865	0.786669	1.04955	0.975886	0.254828	0.302741	0.435009				0.0646646	0.116053	0.937899	1.1345	0.330522	0.322895				1.897	20.8099	19.76	19.6101
0.167299	0.906975	0.95087	1.25311	0.237739	0.291431	0.113464				0.0593424	0.124166	1.17895	0.960375	0.196535	0.200051				1.898	20.7724	19.7225	19.5725
0.107316	1.04981	0.755374	1.27496	0.296686	0.273805	0.469707				0.0491261	0.150532	0.595577	0.695854	0.270768	0.150996				1.9	20.7349	19.7225	19.5725
0.159931	0.913006	0.749609	1.08754	0.237232	0.273219	0.459099				0.0631784	0.119005	1.19634	1.03903	0.231303	0.379153				1.902	20.6974	19.7225	19.5351
0.192558	1.04081	1.27254	1.15988	0.152225	0.233073	0.439698				0.0461512	0.224526	0.941824	0.96922	0.211243	0.286784				1.903	20.6599	19.7225	19.5351
0.132725	0.707753	1.29237	1.1439	0.218938	0.322048	0.445544				0.0695689	0.0990561	0.883054	0.868063	0.231486	0.301257				1.905	20.6224	19.7225	19.4976
0.138185	0.903802	0.65849	0.917577	0.222245	0.33158	0.359915				0.0860843	0.126192	0.785494	1.09036	0.256108	0.586683				1.907	20.5849	19.7225	19.4976
0.120956	0.736864	0.767621	1.08605	0.201449	0.264938	0.553064				0.0588496	0.173295	1.27746	1.00697	0.201751	0.255324				1.908	20.5099	19.7225	19.4601
0.109103	1.36142	1.16651	1.04142	0.131771	0.297064	0.471431				0.0620463	0.119907	0.969718	0.950011	0.195074	0.275142				1.91	20.4724	19.7225	19.4601
0.164103	0.782199	0.91386	1.12605	0.24625	0.23895	0.423993				0.0620523	0.191691	1.13038	0.750843	0.22406	0.458592				1.912	20.435	19.7225	19.4226
0.133383	0.824925	1.10486	0.948306	0.156981	0.411459	0.428821				0.0586288	0.122069	1.23794	0.967474	0.213785	0.294835				1.913	20.435	19.7225	19.4226
0.134836	0.70727	1.08824	1.31591	0.264282	0.354158	0.407243				0.0670838	0.117638	1.03976	0.742482	0.196753	0.379825				1.915	20.3974	19.7225	19.4226
0.0877466	0.956118	1.46381	1.05104	0.238292	0.340234	0.378267				0.0558768	0.135247	0.97063	1.04022	0.193495	0.47023				1.917	20.36	19.7225	19.4226
0.190837	0.97168	0.877861	1.0908	0.360175	0.335742	0.191536				0.0456213	0.129095	0.89579	1.05742	0.198471	0.352413				1.918	20.3225	19.685	19.3851
0.129181	0.943545	1.08474	0.968155	0.294664	0.363477	0.507795				0.053202	0.136988	0.77786	0.77641	0.175676	0.440667				1.92	20.285	19.685	19.3851
0.12402	0.978919	1.0861	0.972575	0.221055	0.366179	0.321085				0.0417568	0.205922	1.33267	1.25481	0.216648	0.323447				1.922	20.2475	19.685	19.3851
0.140502	1.19	1.21945	0.988052	0.266767	0.394342	0.332195				0.042891	0.126527	0.991973	1.11567	0.223682	0.406057				1.923	20.21	19.685	19.3851
0.162029	0.898158	0.793081	1.18218	0.230043	0.257868	0.522942				0.0437537	0.142325	1.24624	1.55531	0.20857	0.33902				1.925	20.1725	19.685	19.3851
0.191576	0.846338	0.911366	0.97714	0.299526	0.397027	0.448184				0.064441	0.138271	1.36882	1.0141	0.304408	0.405142				1.927	20.135	19.685	19.3476
0.155779	0.829703	1.17712	0.975975	0.226829	0.385699	0.470867				0.0455807	0.141423	1.07106	0.353392	0.150228	0.309957				1.928	20.0975	19.685	19.3476
0.105642	0.987294	1.12399	1.03949	0.224531	0.309099	0.246196				0.052512	0.1356	0.889285	1.09968	0.199101	0.301729				1.93	20.06	19.685	19.3476
0.112827	0.97996	0.860262	1.10252	0.256735	0.381436	0.411198				0.0568766	0.136545	0.824711	1.16353	0.217342	0.385353				1.932	20.0225	19.685	19.3476
0.210475	0.737464	0.910714	1.218	0.346189	0.31708	0.395671				0.0562675	0.143217	0.924697	1.03238	0.198675	0.260293				1.933	19.985	19.685	19.3476
0.184331	0.62076	0.859046	0.972857	0.182613	0.229989	0.564118				0.0490609	0.103608	0.901065	0.791719	0.145968	0.33298				1.935	19.9475	19.685	19.3476
0.131449	0.940056	1.18325	1.00921	0.32209	0.284516	0.546441				0.0654495	0.134447	0.922664	1.17537	0.238915	0.25883				1.937	19.91	19.685	19.3101
0.133104	0.41853	1.3031	1.14986	0.175364	0.257109	0.35823				0.0508595	0.134531	0.672742	0.692366	0.393093	0.41788				1.938	19.8725	19.685	19.3101
0.146348	0.970248	1.17322	0.960031	0.211087	0.310298	0.419795				0.0523367	0.179772	0.851555	0.586447	0.244762	0.418858				1.94	19.835	19.685	19.3101
0.200239	0.8201	1.01335	1.02863	0.253776	0.251771	0.413657				0.0530781	0.135242	0.949374	0.428684	0.325915	0.282119				1.942	19.7975	19.685	19.3101
0.166501	0.87489	0.67086	0.982242	0.219387	0.268862	0.466355				0.0835068	0.0953425	0.992638	0.780625	0.312108	0.441617				1.943	19.7975	19.685	19.3101
0.159062	0.959116	1.25548	1.01858	0.286077	0.398597	0.443562				0.0618957	0.162863	0.924501	1.36639	0.229456	0.589997				1.945	19.76	19.685	19.3101
0.150726	1.10165	1.18441	1.05866	0.148216	0.367814	0.409441				0.0826946	0.140513	1.06661	0.736459	0.379286	0.258446				1.947	19.7225	19.685	19.3101
0.137076	0.962217	1.04809	1.14542	0.238	0.388046	0.31534				0.0810697	0.209347	0.997713	1.06757	0.282345	0.292328				1.948	19.685	19.685	19.3101
0.109206	0.770457	0.642387	1.08869	0.351075	0.396442	0.392797				0.104759	0.103069	0.741746	1.24834	0.288106	0.367909				1.95	19.6475	19.7225	19.3101
0.142821	0.761659	0.986404	1.03893	0.179331	0.430285	0.160404				0.067044	0.129943	1.16461	1.4144	0.315537	0.318279				1.952	19.6101	19.7225	19.3101
0.133578	0.824461	0.853086	1.22051	0.24637	0.339366	0.544136				0.0922071	0.141739	1.06489	1.14562	0.331212	0.297665				1.953	19.6101	19.7225	19.3101
0.144273	0.81898	1.06144	1.29378	0.283282	0.282235	0.445582				0.0684326	0.145342	0.694861	0.925356	0.303832	0.327276				1.955	19.5725	19.76	19.3101
0.167091	0.815881	0.610274	1.16794	0.335144	0.427941	0.403204				0.0838778	0.125509	0.962842	0.740636	0.319578	0.305904				1.957	19.5351	19.76	19.3101
0.159823	0.646415	0.831949	1.1077	0.269353	0.305578	0.445211				0.0831044	0.101543	0.784831	1.01436	0.316421	0.368843				1.958	19.4976	19.76	19.3476
0.142596	0.943995	1.24134	1.31106	0.173877	0.221999	0.41005				0.0988457	0.142805	0.922939	1.17238	0.349918	0.29833				1.96	19.4976	19.7975	19.3476
0.23103	0.70024	0.930589	1.27712	0.348186	0.307476	0.260368				0.071389	0.12344	0.924308	1.09232	0.326257	0.291442				1.962	19.4601	19.7975	19.3476
0.133451	1.2589	1.0805	1.27622	0.280328	0.295871	0.536009				0.0859582	0.167121	0.897318	0.826174	0.29273	0.369736				1.963	19.4226	19.835	19.3476
0.101346	0.975567	1.32091	1.33122	0.221797	0.273828	0.323817				0.074809	0.116041	0.774219	0.66313	0.277477	0.420693				1.965	19.3851	19.835	19.3476
0.111739	1.05421	1.1045	1.14064	0.357704	0.336339	0.230508				0.0608487	0.0957562	0.913523	0.906961	0.335993	0.268778				1.967	19.3476	19.8725	19.3851
0.10291	0.870743	1.1144	0.882251	0.252293	0.332406	0.363986				0.0720242	0.110153	1.04819	1.01609	0.333596	0.292819				1.968	19.3476	19.8725	19.3851
0.0996619	0.832038	1.07125	1.21469	0.264772	0.301586	0.421105				0.104277	0.145578	1.2261	1.25387	0.318677	0.32177				1.97	19.3101	19.91	19.3851
0.138013	0.619952	1.37921	2.0466	0.348285	0.266997	0.257429				0.0679935	0.191039	1.5493	0.815258	0.269255	0.283093				1.972	19.2726	19.91	19.3851
0.190693	1.25397	0.738452	1.16318	0.197698	0.0962658	0.655198				0.0989017	0.147955	1.07735	0.945452	0.302459	0.347525				1.973	19.2351	19.9475	19.4226
0.13324	0.844318	0.483762	1.21843	0.239464	0.0115357	0.416164				0.079427	0.0991448	1.02267	1.13407	0.369053	0.346694				1.975	19.2351	19.985	19.4226
0.149079	1.09233	0.739308	1.31314	0.254169	0.409912	0.378405				0.128561	0.139606	0.974068	1.38327	0.28624	0.175214				1.977	19.1976	20.0225	19.4226
0.197287	1.01939	1.35369	0.941695	0.193651	0.397638	0.442821				0.10519	0.10873	1.18109	0.677185	0.519851	0.416731				1.978	19.1601	20.0225	19.4601
0.13961	0.861322	1.30177	1.2549	0.287408	0.394988	0.317928				0.0808818	0.120932	0.749791	0.725744	0.259558	0.363925				1.98	19.1601	20.06	19.4976
0.145506	0.862074	1.08768	1.53827	0.190499	0.321599	0.448622				0.0928846	0.144709	1.19153	1.06986	0.294665	0.293152				1.982	19.1226	20.0975	19.4976
0.156551	0.773872	1.45862	1.12624	0.281575	0.454406	0.48839				0.0882826	0.131591	1.04757	1.03221	0.357107	0.403636				1.983	19.0851	20.135	19.5351
0.0910686	0.716171	0.0081077	1.1514	0.345905	0.346687	0.531929				0.0642481	0.134264	0.835065	1.1482	0.325258	0.366201				1.985	19.0851	20.1725	19.5351
0.209865	1.02325	0.978614	1.37002	0.22148	0.267322	0.320386				0.0873243	0.129101	0.92981	0.702673	0.311722	0.371077				1.987	19.0476	20.21	19.5725
0.134721	0.69548	0.954664	1.32007	0.357415	0.408169	0.293835				0.133659	0.14464	0.749035	0.903963	0.300148	0.397499				1.988	19.0476	20.2475	19.6101
0.16646	0.908442	1.185	1.041	0.20968	0.31985	0.521308				0.0868095	0.145708	1.00013	0.89011	0.410061	0.299498				1.99	19.0101	20.285	19.6101
0.123823	0.636924	1.18997	1.34925	0.243232	0.315214	0.445789				0.0732194	0.148723	1.24652	0.743907	0.219606	0.236345				1.992	18.9726	20.3225	19.6475
0.183002	0.809248	0.604696	1.32141	0.318768	0.333307	0.239214				0.0841394	0.111863	1.11094	1.13571	0.23181	0.467446				1.993	18.9726	20.36	19.685
0.144344	0.837368	0.750006	1.18605	0.396829	0.361126	0.307816				0.0776022	0.111976	0.989562	0.693929	0.230108	0.431782				1.995	18.9351	20.3974	19.7225
0.151938	0.880729	0.931103	0.645844	0.302255	0.264383	0.438938				0.082952	0.109989	0.891356	0.932785	0.289666	0.246259				1.997	18.9351	20.435	19.76
0.202546	1.0204	1.27572	0.599153	0.179863	0.34394	0.361387				0.0968586	0.133307	1.14587	0.764086	0.309468	0.27577				1.998	18.8976	20.4724	19.7975
0.139632	0.854391	1.06954	1.08419	0.27738	0.265795	0.267889				0.0936347	0.148026	0.847752	0.917202	0.309147	0.265385				2	18.8601	20.5474	19.835
0.17406	1.08628	1.13633	1.19936	0.291261	0.299023	0.382681				0.0767097	0.145771	0.814335	1.18742	0.298681	0.311576				2.002	18.8601	20.5849	19.8725
0.133374	0.891455	1.04163	1.24153	0.341129	0.373646	0.38022				0.0762398	0.119138	1.13819	0.871828	0.30032	0.22477				2.003	18.8226	20.6224	19.91
0.0728023	0.940096	0.791501	1.10498	0.215665	0.262931	0.404737				0.0807156	0.114466	0.665039	0.617301	0.293645	0.284655				2.005	18.8226	20.6974	19.9475
0.101406	1.24375	0.762045	0.994167	0.457303	0.201133	0.290426				0.110374	0.105391	1.08443	0.853823	0.299769	0.441708				2.007	18.7852	20.7349	19.985
0.139987	0.769088	0.797648	1.04774	0.300489	0.324853	0.351898				0.0887611	0.139766	0.833107	0.4396	0.326992	0.365877				2.008	18.7852	20.7724	20.0225
0.168849	0.770165	1.06869	1.2009	0.445196	0.369002	0.395923				0.104357	0.127613	0.93641	1.02914	0.296359	0.424681				2.01	18.7477	20.8474	20.06
0.16495	0.940642	1.4575	1.07323	0.328795	0.394727	0.341598				0.0571597	0.162053	1.13173	0.723728	0.302064	0.367124				2.012	18.7477	20.9224	20.135
0.240302	0.744639	1.53737	0.967752	0.250698	0.307246	0.419676				0.0682327	0.117448	1.10464	0.643768	0.359676	0.38199				2.013	18.7477	20.9599	20.1725
0.141017	0.914372	1.13243	1.26496	0.404001	0.382461	0.446977				0.0689796	0.134724	0.731145	0.777872	0.277074	0.305039				2.015	18.7102	21.0349	20.21
0.146394	1.00914	1.09759	1.15819	0.476759	0.319545	0.503032				0.077409	0.111246	0.876094	0.793977	0.266468	0.36268				2.017	18.7102	21.0724	20.285
0.170246	1.0844	0.80257	1.01211	0.377125	0.0329627	0.34266				0.0704634	0.107705	1.30561	0.778775	0.339506	0.317821				2.018	18.7102	21.1474	20.36
0.187238	0.944042	0.673025	1.34596	0.364568	0.271484	0.2887				0.0786784	0.127565	1.06668	0.927899	0.269363	0.346014				2.02	18.6727	21.2223	20.3974
0.146023	1.10965	0.917722	1.30491	0.379639	0.244862	0.385391				0.0742309	0.111004	0.86315	0.769276	0.36832	0.32546				2.022	18.6727	21.2598	20.4724
0.156054	1.18082	0.90854	1.19002	0.312452	0.247979	0.563931				0.0754879	0.0991007	0.920099	0.974635	0.245915	0.281736				2.023	18.6727	21.3348	20.5099
0.134607	0.806397	0.931114	0.908195	0.259215	0.337558	0.329537				0.063112	0.0895531	0.681985	1.14978	0.244612	0.277989				2.025	18.6352	21.4098	20.5849
0.198774	0.888505	1.29656	1.03941	0.329364	0.281152	0.445717				0.0627572	0.136503	1.06032	0.918889	0.304524	0.284039				2.027	18.6352	21.4473	20.6599
0.196898	0.847429	0.588088	1.07459	0.374341	0.267549	0.597506				0.0828746	0.0894113	1.22795	0.437988	0.233105	0.188166				2.028	18.6352	21.5223	20.6974
0.162271	1.07732	1.21243	1.36821	0.320932	0.297094	0.431756				0.0836692	0.152444	1.29894	0.675604	0.355783	0.262019				2.03	18.5977	21.5973	20.7724
0.12727	0.675928	1.03901	1.07468	0.294615	0.291311	0.404391				0.0770602	0.0893838	1.28531	1.1666	0.299423	0.296233				2.032	18.5977	21.6723	20.8474
0.163306	0.977175	0.926261	1.36942	0.281587	0.364334	0.506468				0.0713262	0.135646	1.28309	0.780456	0.33416	0.512934				2.033	18.5977	21.7473	20.9224
0.147423	0.653554	0.853277	1.3516	0.373279	0.215111	0.448933				0.0754411	0.143007	0.815403	1.11465	0.192003	0.33286				2.035	18.5977	21.8223	20.9974
0.12863	0.96175	0.880038	0.995945	0.333496	0.315658	0.502687				0.0929832	0.185695	0.880004	0.838445	0.256714	0.377865				2.037	18.5602	21.8973	21.0724
0.138573	0.798863	0.561598	0.896624	0.361582	0.254454	0.426135				0.0704379	0.125524	0.677469	0.5971	0.24663	0.296998				2.038	18.5602	21.9722	21.1474
0.117393	1.04895	0.733414	1.64423	0.415564	0.281157	0.431541				0.114561	0.121546	1.24842	1.02306	0.269245	0.346103				2.04	18.5602	22.0472	21.2223
0.147398	0.960994	1.02386	1.18628	0.25341	0.237289	0.391814				0.0484022	0.116388	0.781173	0.884878	0.361656	0.351961				2.042	18.5602	22.1222	21.2973
0.255966	0.805958	1.01028	1.15216	0.334007	0.297486	0.441006				0.0498602	0.127903	0.724108	1.14586	0.425965	0.353439				2.043	18.5602	22.2347	21.3723
0.168728	0.833882	1.01788	1.19996	0.322218	0.33571	0.445994				0.0769863	0.156358	0.54508	0.743652	0.277473	0.297465				2.045	18.5602	22.3097	21.4848
0.207527	1.16858	1.23068	1.20209	0.43794	0.356293	0.311768				0.0713837	0.116097	1.40382	1.30935	0.412147	0.454016				2.047	18.5602	22.4222	21.5598
0.117261	0.850143	1.101	1.11355	0.36675	0.260317	0.367028				0.0656517	0.119156	0.71779	0.711215	0.274023	0.359818				2.048	18.5602	22.4972	21.6348
0.126277	0.892212	0.92435	0.932255	0.184342	0.478341	0.444169				0.0684718	0.10942	0.784276	0.878076	0.25332	0.420872				2.05	18.5602	22.6097	21.7473
0.154175	0.865768	1.17345	1.33845	0.422708	0.314996	0.331298				0.0843027	0.123327	0.734065	0.79166	0.318667	0.298917				2.052	18.5227	22.6847	21.8223
0.124755	0.647119	0.935205	1.28373	0.28953	0.344274	0.543417				0.0738267	0.11319	1.46557	0.842735	0.333122	0.391529				2.053	18.5227	22.7971	21.9348
0.101199	0.864269	1.30939	1.08909	0.298137	0.289633	0.437596				0.0646011	0.129547	0.589126	0.642007	0.279631	0.587331				2.055	18.5227	22.8721	22.0098
0.198664	0.938267	1.00579	1.3317	0.174652	0.329142	0.511163				0.0767399	0.151273	0.937255	0.670469	0.283185	0.334236				2.057	18.5227	22.9846	22.1222
0.132562	0.678414	1.25477	1.02655	0.262909	0.303156	0.452648				0.0843764	0.166631	1.03378	1.11823	0.332353	0.294082				2.058	18.5227	23.0971	22.2347
0.114588	0.936683	0.898644	1.65269	0.365813	0.242842	0.382807				0.100662	0.107076	0.713376	0.617784	0.459076	0.3195				2.06	18.5227	23.2096	22.3097
0.123631	0.679204	1.26164	1.24868	0.230741	0.35907	0.481236				0.0751526	0.125457	1.22442	0.739684	0.339095	0.525046				2.062	18.5227	23.3221	22.4222
0.163147	1.09512	0.929581	0.773704	0.409474	0.221408	0.530306				0.0775042	0.120776	1.07964	0.685906	0.354267	0.346491				2.063	18.5227	23.3971	22.5347
0.184727	0.741416	0.620978	0.919016	0.388946	0.279967	0.381253				0.068695	0.089546	0.807314	0.754154	0.363504	0.362698				2.065	18.5227	23.5096	22.6097
0.193216	0.776006	0.888337	1.09854	0.282723	0.240237	0.46663				0.0968632	0.123177	0.965376	1.02866	0.324104	0.209243				2.067	18.5227	23.6221	22.7222
0.108298	0.817241	0.740607	0.692508	0.360547	0.331103	0.39242				0.0650258	0.118984	0.678519	0.864089	0.327874	0.336109				2.068	18.5227	23.7345	22.8346
0.156565	1.02878	0.749251	0.83539	0.378281	0.290286	0.404672				0.0801385	0.145069	1.0585	0.818893	0.409657	0.280982				2.07	18.5227	23.847	22.9471
0.150427	0.681328	0.754427	0.907251	0.322545	0.332956	0.561934				0.0533459	0.0956192	0.659882	0.717336	0.344552	0.360962				2.072	18.5227	23.9595	23.0596
0.15659	0.752968	1.02613	1.17274	0.266018	0.423469	0.577285				0.0643173	0.147325	0.994097	0.498598	0.371477	0.413198				2.073	18.5602	24.072	23.1721
0.194269	0.59674	1.28873	1.02423	0.29823	0.337167	0.373316				0.0591802	0.125425	0.981451	0.775903	0.234642	0.532023				2.075	18.5602	24.1845	23.3221
0.164128	0.880293	0.936488	1.17121	0.241146	0.215914	0.492244				0.104109	0.133184	0.795691	0.970882	0.429818	0.357513				2.077	18.5602	24.297	23.4346
0.105383	0.90243	1.16846	1.42399	0.258309	0.413593	0.351018				0.0817853	0.109211	0.736051	0.975575	0.282801	0.290553				2.078	18.5602	24.4469	23.5471
0.194188	0.877042	1.12985	1.1923	0.153409	0.400878	0.388604				0.0555405	0.139547	0.634392	1.29287	0.252878	0.278214				2.08	18.5602	24.5594	23.697
0.227799	1.25263	0.813892	1.13817	0.433002	0.262834	0.334798				0.0726178	0.085318	0.911067	0.891972	0.49345	0.30293				2.082	18.5977	24.6719	23.8095
0.25319	0.517341	1.42981	1.43074	0.177859	0.278275	0.432137				0.0632406	0.135136	0.927342	1.0086	0.307683	0.317036				2.083	18.5977	24.8219	23.922
0.102147	0.959876	0.786716	1.20014	0.283268	0.287069	0.306175				0.0681589	0.119877	1.29409	1.05606	0.315334	0.366728				2.085	18.5977	24.9344	24.072
0.16229	1.09175	0.695716	1.13992	0.38007	0.163568	0.535581				0.0819132	0.150539	0.9801	0.409556	0.301015	0.347392				2.087	18.6352	25.0469	24.1845
0.111344	0.892215	0.748864	1.38402	0.306958	0.221835	0.301156				0.0586281	0.094768	0.73834	0.740061	0.335483	0.344526				2.088	18.6352	25.1969	24.3345
0.167608	1.13773	1.11502	1.20828	0.256367	0.24444	0.299418				0.0827501	0.145185	0.654665	0.831852	0.239746	0.288676				2.09	18.6727	25.3093	24.4844
0.117351	0.780636	0.622991	1.01938	0.316965	0.314438	0.391524				0.0576386	0.0938558	0.933975	0.789399	0.315729	0.371759				2.092	18.6727	25.4593	24.5969
0.211732	0.607525	1.49217	1.21765	0.324169	0.352777	0.35874				0.0991026	0.0975388	0.926547	0.739131	0.314221	0.496667				2.093	18.6727	25.5718	24.7469
0.173803	1.00566	0.989392	1.26478	0.252279	0.355256	0.306106				0.111959	0.114324	0.970359	0.775284	0.258026	0.335776				2.095	18.7102	25.7218	24.8969
0.152073	1.22969	0.839734	1.30786	0.322825	0.312942	0.297535				0.0664114	0.16036	0.916052	0.646692	0.298466	0.381682				2.097	18.7102	25.8343	25.0469
0.0990268	0.909364	1.15495	1.19762	0.353212	0.265676	0.331091				0.071109	0.123949	1.13507	0.979924	0.342053	0.535347				2.098	18.7477	25.9842	25.1594
0.254126	0.774425	1.20263	1.34429	0.288654	0.324498	0.423683				0.0962193	0.143528	1.22959	0.8886	0.203351	0.297664				2.1	18.7852	26.1342	25.3093
0.197102	0.774041	1.47494	0.946519	0.416523	0.261887	0.344731				0.063967	0.129394	1.42125	0.842551	0.250996	0.393893				2.102	18.7852	26.2467	25.4593
0.153413	0.874221	0.768296	1.21625	0.35906	0.293315	0.455656				0.0578946	0.0816865	0.955222	0.804164	0.28161	0.325489				2.103	18.8226	26.3967	25.6093
0.196599	0.856894	0.931336	1.11337	0.352077	0.184974	0.480885				0.107347	0.107135	1.10399	1.05854	0.285099	0.425396				2.105	18.8226	26.5467	25.7593
0.133907	1.00965	0.706104	1.30674	0.344764	0.310729	0.386058				0.0942233	0.113012	0.900811	0.94309	0.301465	0.222847				2.107	18.8601	26.6967	25.9093
0.141372	1.01368	1.06269	0.872537	0.354359	0.379995	0.612125				0.0732556	0.135591	1.01365	0.852598	0.358748	0.335488				2.108	18.8976	26.8091	26.0967
0.215415	1.14346	0.795285	0.882246	0.365002	0.436814	0.439215				0.0575262	0.129373	1.26377	0.717505	0.152368	0.306267				2.11	18.8976	26.9591	26.2467
0.114471	0.712516	1.03107	0.937705	0.285535	0.281091	0.477164				0.0685177	0.092497	1.09934	0.812753	0.294362	0.333979				2.112	18.9351	27.1091	26.3967
0.16088	0.579521	0.932627	1.13098	0.236202	0.300196	0.388824				0.0601593	0.109283	1.49704	1.03842	0.368226	0.406735				2.113	18.9726	27.2591	26.5467
0.181147	0.689794	0.975881	1.21165	0.292505	0.273156	0.478465				0.068538	0.139687	0.986588	0.938237	0.288279	0.555297				2.115	19.0101	27.4091	26.7342
0.166692	0.850554	0.69423	0.90721	0.317398	0.219811	0.274987				0.0708802	0.110733	0.942934	0.853746	0.316947	0.342344				2.117	19.0476	27.5591	26.8841
0.235191	0.830726	1.17598	1.60904	0.432602	0.353618	0.352428				0.0591619	0.144822	0.893603	0.927032	0.334033	0.290473				2.118	19.0851	27.709	27.0341
0.119003	1.30694	1.01909	0.874686	0.142589	0.281723	0.35248				0.0772538	0.126625	1.30306	0.932208	0.217029	0.321658				2.12	19.1226	27.859	27.2216
0.172757	0.989804	0.873527	1.25803	0.422769	0.305019	0.396341				0.0749558	0.115875	1.01048	0.93334	0.320948	0.48426				2.122	19.1226	28.009	27.3716
0.166996	0.736991	1.06455	1.05899	0.344817	0.416382	0.393238				0.0756475	0.168468	0.990775	0.930034	0.247845	0.429317				2.123	19.1976	28.159	27.5591
0.159454	0.978529	1.25848	1.00801	0.228726	0.380409	0.347516				0.0827665	0.121318	1.06595	1.09567	0.260415	0.35029				2.125	19.2351	28.309	27.7465
0.13853	1.06405	0.963037	1.36076	0.286598	0.222729	0.399229				0.0694085	0.0570208	1.03683	0.612281	0.261217	0.531337				2.127	19.2726	28.4589	27.8965
0.137326	1.0156	1.80929	1.36613	0.293757	0.231611	0.532036				0.0506118	0.122698	0.821276	0.989346	0.368687	0.380628				2.128	19.3101	28.6464	28.084
0.142194	1.06896	0.883077	1.33675	0.225646	0.349447	0.311941				0.0846561	0.150523	0.928717	0.825156	0.161287	0.325376				2.13	19.3476	28.7964	28.234
0.233516	0.783841	0.943765	1.61053	0.309774	0.237386	0.298706				0.0640778	0.163823	1.19245	0.60871	0.159716	0.271586				2.132	19.3851	28.9464	28.4215
0.164162	1.04895	0.709728	0.997827	0.146019	0.336139	0.238584				0.0748629	0.173526	0.959448	1.21016	0.275965	0.361703				2.133	19.4226	29.0964	28.5714
0.107479	0.641877	1.14942	1.34309	0.36419	0.302754	0.410038				0.068256	0.112158	1.38589	0.95714	0.264513	0.327526				2.135	19.4976	29.2463	28.7589
0.141474	1.1788	0.924342	1.31202	0.351269	0.290823	0.326643				0.0620007	0.100024	1.04609	1.05382	0.38593	0.277275				2.137	19.5351	29.3963	28.9089
0.156318	0.894714	1.13135	1.64347	0.22894	0.430725	0.480786				0.0437076	0.115226	0.943455	0.466982	0.250763	0.481022				2.138	19.5725	29.5838	29.0964
0.153103	1.17036	0.687844	1.25419	0.248307	0.258115	0.375468				0.074386	0.178215	0.93303	0.80288	0.211737	0.343178				2.14	19.6475	29.7338	29.2463
0.113151	1.03888	0.648764	1.22106	0.217508	0.28286	0.350719				0.0718922	0.139398	1.04374	1.0691	0.311244	0.389512				2.142	19.685	29.8838	29.4338
0.182891	0.844345	1.01039	1.00544	0.304855	0.275933	0.433442				0.092402	0.171958	1.1302	1.13257	0.232562	0.311946				2.143	19.76	30.0338	29.6213
0.163862	1.19976	1.10909	1.13351	0.0676911	0.26906	0.325818				0.0855377	0.137389	1.23797	1.01894	0.31758	0.395295				2.145	19.7975	30.2212	29.7713
0.160716	0.778021	0.873545	1.36635	0.311696	0.208284	0.393625				0.076731	0.119762	1.04483	0.77751	0.25827	0.326082				2.147	19.8725	30.3712	29.9588
0.127508	0.939999	1.25367	1.36052	0.0626979	0.274128	0.190645				0.0825105	0.117281	0.876047	0.995626	0.229196	0.363729				2.148	19.91	30.5587	30.1462
0.154194	0.913945	1.14261	1.43457	0.319972	0.297882	0.0419332				0.0642279	0.150247	1.2529	0.916642	0.217571	0.375502				2.15	19.985	30.7087	30.2962
0.178912	0.837618	0.958083	1.15785	0.294999	0.333534	0.475758				0.0460932	0.110084	1.31604	1.02988	0.259828	0.380012				2.152	20.06	30.8586	30.4837
0.188017	1.13017	0.971997	1.03628	0.254042	0.220997	0.584039				0.0924155	0.15731	1.0591	1.19091	0.262996	0.358145				2.153	20.0975	31.0461	30.6712
[truncated: 6,384 more rows]

## Sheet: Fig. S3
Figure S3a
[truncated: 91 more rows]

[truncated: 1 more sheets: Fig. S4]
